# Supplementary material for: Comprehensive characterization of B7 family members in NSCLC and identification of its regulatory network
Source: Sci Rep. 2023 Mar 15;13:4311. doi: 10.1038/s41598-022-26776-w (PMC10017798; doi:10.1038/s41598-022-26776-w)
Supplement: Supplementary file 2 — Supplementary Table 1. [file 41598_2022_26776_MOESM2_ESM.xlsx]

## Sheet: B7_1
Supplementary table 1.Differential analysis corresponding to each B7 family member in LUAD.
Gene	Cytoband	Altered group	Unaltered group	Altered group	Unaltered group	Log Ratio	p-Value	q-Value	Higher expression in
SETD2	3p21.31	-0.04	0.2	0.03	0.76	-0.24	7.43e-07	0.000171	Unaltered group
NAPSA	19q13.33	-0.33	0.2	0.05	0.63	-0.53	0.0001661	0.0191	Unaltered group
RET_PY905		-0.03	0.03	0	0.34	-0.07	0.003289	0.252	Unaltered group
TSC2	16p13.3	0.39	-0.11	0.11	0.49	0.5	0.008682	0.499	Altered group
DIABLO	12q24.31	-0.16	0.13	0.11	0.57	-0.3	0.0254	0.848	Unaltered group
ATM	11q22.3	0.53	-0.11	0.23	0.74	0.65	0.0299	0.848	Altered group
STAT5A	17q21.2	0.62	0	0.22	0.67	0.63	0.0301	0.848	Altered group
BRCA2	13q13.1	-0.27	0	0.04	0.21	-0.27	0.033	0.848	Unaltered group
E2F1	20q11.22	0.29	0	0.04	0.21	0.29	0.0333	0.848	Altered group
EGFR	7p11.2	-0.31	0.07	0.16	0.42	-0.39	0.0461	0.848	Unaltered group
MYH9_PS1943		0.11	-0.16	0.13	0.67	0.27	0.0524	0.848	Altered group
MACC1	7p21.1	-0.06	0.01	0.01	0.57	-0.07	0.0559	0.848	Unaltered group
ERRFI1	1p36.23	-0.34	-0.01	0.15	0.32	-0.33	0.0569	0.848	Unaltered group
EIF4E	4q23	-0.24	0	0.12	0.2	-0.24	0.0718	0.848	Unaltered group
SRC	20q11.23	-0.3	0.04	0.17	0.32	-0.33	0.0739	0.848	Unaltered group
MAPK1	22q11.22	0.27	-0.11	0.21	0.53	0.38	0.0788	0.848	Altered group
NFE2L2	2q31.2	-0.02	0.07	0.03	0.23	-0.09	0.0872	0.848	Unaltered group
NF2	22q12.2	0.36	0.02	0.19	0.36	0.33	0.0872	0.848	Altered group
ITGA2	5q11.2	-0.17	0.05	0.13	0.45	-0.22	0.0915	0.848	Unaltered group
RPS6KB1_PT389		-0.13	0.06	0.12	0.27	-0.18	0.111	0.848	Unaltered group
MET_PY1235		-0.04	0.05	0.06	0.17	-0.09	0.114	0.848	Unaltered group
ESR1_PS118		-0.08	0.05	0.08	0.25	-0.12	0.115	0.848	Unaltered group
MRE11	11q21	-0.08	0.04	0.08	0.2	-0.12	0.12	0.848	Unaltered group
AKT1	14q32.33	0.25	-0.13	0.27	0.59	0.38	0.131	0.848	Altered group
AKT2	19q13.2	0.25	-0.13	0.27	0.59	0.38	0.131	0.848	Altered group
AKT3	1q43-q44	0.25	-0.13	0.27	0.59	0.38	0.131	0.848	Altered group
YAP1	11q22.1	-0.29	0.09	0.26	0.37	-0.37	0.133	0.848	Unaltered group
CHEK1	11q24.2	-0.16	0.07	0.17	0.37	-0.23	0.139	0.848	Unaltered group
YWHAZ	8q22.3	-0.38	0.07	0.34	0.61	-0.45	0.143	0.848	Unaltered group
CDK1	10q21.2	0.15	-0.01	0.12	0.18	0.16	0.148	0.848	Altered group
EEF2	19p13.3	-0.09	-0.03	0.05	0.31	-0.06	0.151	0.848	Unaltered group
CDKN1B_PT198		0.03	0.08	0.05	0.23	-0.06	0.154	0.848	Unaltered group
MAP2K1_PS217_S221		-0.28	0.07	0.29	0.34	-0.36	0.163	0.848	Unaltered group
ARAF_PS299		-0.18	0.09	0.22	0.42	-0.27	0.168	0.848	Unaltered group
CASP8	2q33.1	-0.1	0.18	0.23	0.72	-0.27	0.175	0.848	Unaltered group
CD274	9p24.1	-0.35	0.26	0.29	1.05	-0.61	0.181	0.848	Unaltered group
TYMS	18p11.32	0.23	0.02	0.1	0.29	0.21	0.186	0.848	Altered group
RAF1_PS338		-0.14	0.03	0.15	0.17	-0.17	0.191	0.848	Unaltered group
BECN1	17q21.31	0.03	-0.01	0.04	0.21	0.04	0.191	0.848	Altered group
EGFR_PY1173		-0.13	0.04	0.16	0.2	-0.17	0.193	0.848	Unaltered group
MSH2	2p21-p16.3	0.83	-0.04	0.78	0.44	0.87	0.194	0.848	Altered group
EEF2K	16p12.2	0.43	-0.02	0.41	0.45	0.45	0.194	0.848	Altered group
FOXM1	12p13.33	1.3	0.08	1.1	0.4	1.22	0.196	0.848	Altered group
ESR1	6q25.1-q25.2	-0.12	0.11	0.21	0.49	-0.23	0.197	0.848	Unaltered group
PEA15_PS116		0.2	0.06	0.13	0.36	0.14	0.201	0.848	Altered group
SYK	9q22.2	0.47	0.05	0.4	0.51	0.43	0.204	0.848	Altered group
TFRC	3q29	1.43	0.15	1.21	0.85	1.28	0.208	0.848	Altered group
PRDX1	1p34.1	-0.26	0.03	0.29	0.43	-0.29	0.221	0.848	Unaltered group
EIF4EBP1_PT37_T46		0.62	0.04	0.58	0.61	0.58	0.224	0.848	Altered group
CTLA4	2q33.2	0.27	-0.31	0.35	1.07	0.59	0.231	0.848	Altered group
VHL	3p25.3	0.59	-0.13	0.74	1.45	0.72	0.234	0.848	Altered group
AKT1_PT308		0.65	0	0.7	0.35	0.65	0.249	0.848	Altered group
AKT2_PT308		0.65	0	0.7	0.35	0.65	0.249	0.848	Altered group
AKT3_PT308		0.65	0	0.7	0.35	0.65	0.249	0.848	Altered group
PIK3CA	3q26.32	0.32	-0.01	0.37	0.19	0.33	0.266	0.848	Altered group
RAB25	1q22	-0.19	0.01	0.23	0.56	-0.2	0.267	0.848	Unaltered group
PDK1	2q31.1	-0.17	0	0.19	0.2	-0.17	0.268	0.848	Unaltered group
CHEK2_PT68		0.01	0.08	0.08	0.25	-0.07	0.272	0.848	Unaltered group
ERBB2	17q12	-0.17	-0.03	0.16	0.67	-0.14	0.274	0.848	Unaltered group
STAT3_PY705		0.23	-0.04	0.32	0.43	0.27	0.276	0.848	Altered group
NRAS	1p13.2	-0.15	-0.02	0.16	0.15	-0.14	0.277	0.848	Unaltered group
XRCC5	2q35	0.55	-0.03	0.69	0.39	0.58	0.285	0.848	Altered group
MAPK14	6p21.31	-0.19	0	0.24	0.26	-0.2	0.29	0.848	Unaltered group
TSC1	9q34	0.11	-0.14	0.31	0.57	0.26	0.29	0.848	Altered group
PCNA	20p12.3	0.3	0.05	0.31	0.28	0.25	0.292	0.848	Altered group
RBM15	1p13.3	0.34	-0.04	0.46	0.54	0.37	0.294	0.848	Altered group
NFKB1_PS536		0.82	0.07	0.93	0.68	0.75	0.295	0.848	Altered group
CHEK1_PS345		0.18	0	0.24	0.14	0.18	0.311	0.848	Altered group
ACVRL1	12q13.13	-0.23	0.02	0.32	0.23	-0.25	0.312	0.848	Unaltered group
MSH6	2p16.3	0.83	0.01	1.08	0.47	0.82	0.32	0.848	Altered group
TIGAR	12p13.32	0.74	0.06	0.91	0.35	0.68	0.324	0.848	Altered group
PARK7	1p36.23	-0.08	0	0.12	0.32	-0.09	0.332	0.848	Unaltered group
RPS6KA1	1p36.11	0.27	0.05	0.3	0.4	0.22	0.34	0.848	Altered group
SMAD3	15q22.33	-0.04	0.03	0.11	0.18	-0.08	0.345	0.848	Unaltered group
PRKAA1	5p13.1	-0.07	0.03	0.14	0.26	-0.09	0.353	0.848	Unaltered group
CCND1	11q13.3	0.07	0.03	0.07	0.26	0.05	0.358	0.848	Altered group
CDH3	16q22.1	-0.16	-0.05	0.15	0.34	-0.1	0.36	0.848	Unaltered group
ANXA1	9q21.13	-0.37	0.12	0.72	0.73	-0.49	0.361	0.848	Unaltered group
RAB11A	15q22.31	-0.17	0.03	0.3	0.24	-0.2	0.363	0.848	Unaltered group
RAB11B	19p13.2	-0.17	0.03	0.3	0.24	-0.2	0.363	0.848	Unaltered group
GAB2	11q14.1	0.81	0.05	1.12	0.5	0.75	0.363	0.848	Altered group
LCK	1p35.2	0.12	-0.01	0.2	0.37	0.14	0.364	0.848	Altered group
EGFR_PY1068		-0.17	0.12	0.44	0.78	-0.29	0.366	0.848	Unaltered group
BAD_PS112		-0.17	-0.02	0.22	0.28	-0.14	0.367	0.848	Unaltered group
EIF4EBP1	8p11.23	0.89	0.07	1.22	0.48	0.81	0.367	0.848	Altered group
CCNB1	5q13.2	0.93	0.1	1.25	0.79	0.83	0.37	0.848	Altered group
ANXA7	10q22.2	-0.18	0.01	0.28	0.19	-0.18	0.372	0.848	Unaltered group
BIRC2	11q22.2	0.07	0.01	0.08	0.19	0.05	0.373	0.848	Altered group
MTOR	1p36.22	0.2	0.01	0.28	0.36	0.19	0.374	0.848	Altered group
PEA15	1q23.2	0.17	0.04	0.19	0.34	0.12	0.375	0.848	Altered group
ERBB3	12q13.2	-0.28	0.07	0.54	0.46	-0.35	0.376	0.848	Unaltered group
KEAP1	19p13.2	0.23	0.07	0.16	0.49	0.15	0.383	0.848	Altered group
CDKN1B_PT157		-0.09	0.02	0.17	0.25	-0.11	0.384	0.848	Unaltered group
RPS6	9p22.1	-0.26	-0.02	0.37	0.44	-0.23	0.385	0.848	Unaltered group
NKX2-1	14q13.3	-1.6	-0.25	2.16	1.48	-1.35	0.393	0.848	Unaltered group
MAPK9	5q35.3	0.11	-0.05	0.25	0.26	0.16	0.398	0.848	Altered group
YWHAB	20q13.12	-0.17	0.04	0.33	0.22	-0.2	0.399	0.848	Unaltered group
BCL2	18q21.33	0.57	0.05	0.86	0.47	0.51	0.411	0.848	Altered group
PRKAA1_PT172		0.35	0.01	0.57	0.57	0.34	0.411	0.848	Altered group
MAP2K1	15q22.31	0.16	0.02	0.24	0.34	0.14	0.415	0.848	Altered group
PDCD4	10q25.2	-0.53	0	0.91	0.67	-0.53	0.419	0.848	Unaltered group
WWTR1	3q25.1	-0.04	0.02	0.11	0.26	-0.06	0.42	0.848	Unaltered group
YBX1_PS102		-0.18	0.04	0.39	0.32	-0.23	0.42	0.848	Unaltered group
SMAD4	18q21.2	0.09	0.02	0.12	0.17	0.07	0.423	0.848	Altered group
BAX	19q13.33	-0.05	0.08	0.23	0.35	-0.13	0.425	0.848	Unaltered group
PECAM1	17q23.3	-0.26	0.03	0.52	0.34	-0.29	0.431	0.848	Unaltered group
BCL2L11	2q13	0.63	0.04	1.06	0.45	0.59	0.435	0.848	Altered group
FOXO3_PS318_S321		-0.11	0	0.21	0.18	-0.12	0.437	0.848	Unaltered group
BID	22q11.21	-0.01	0.01	0.04	0.21	-0.02	0.44	0.848	Unaltered group
SHC1_PY317		-0.08	0.01	0.16	0.24	-0.09	0.44	0.848	Unaltered group
SNAI1	20q13.13	0.09	0.26	0.31	1	-0.17	0.444	0.848	Unaltered group
CCNE1	19q12	0.33	0.06	0.5	0.42	0.27	0.446	0.848	Altered group
GSK3A_PS9		0.45	-0.1	1.01	0.61	0.55	0.447	0.848	Altered group
GSK3B_PS9		0.45	-0.1	1.01	0.61	0.55	0.447	0.848	Altered group
EZH2	7q36.1	0.25	0.08	0.21	0.21	0.17	0.45	0.848	Altered group
RB1	13q14.2	-0.04	0.11	0.28	0.51	-0.15	0.451	0.848	Unaltered group
MET	7q31	0.04	0.23	0.36	0.92	-0.19	0.455	0.848	Unaltered group
CDH1	16q22.1	-0.5	-0.1	0.76	0.74	-0.4	0.455	0.848	Unaltered group
NRG1	8p12	-0.04	0.04	0.17	0.23	-0.09	0.46	0.848	Unaltered group
CHGA	14q32.12	-0.14	0	0.19	0.24	-0.14	0.472	0.848	Unaltered group
TSC2_PT1462		0.34	-0.01	0.7	0.31	0.35	0.472	0.848	Altered group
AKT1_PS473		0.73	0	1.45	0.6	0.73	0.476	0.848	Altered group
AKT2_PS473		0.73	0	1.45	0.6	0.73	0.476	0.848	Altered group
AKT3_PS473		0.73	0	1.45	0.6	0.73	0.476	0.848	Altered group
YWHAE	17p13.3	-0.08	0.02	0.2	0.17	-0.1	0.476	0.848	Unaltered group
KRT5	12q13.13	-0.04	0.01	0.07	0.36	-0.05	0.479	0.848	Unaltered group
BCL2L1	20q11.21	-0.06	0.04	0.2	0.24	-0.1	0.481	0.848	Unaltered group
COL6A1	21q22.3	-0.16	0.15	0.62	0.53	-0.31	0.486	0.848	Unaltered group
STMN1	1p36.11	0.25	0.07	0.37	0.28	0.18	0.487	0.848	Altered group
SMAD1	4q31.21	0.33	0.03	0.63	0.21	0.31	0.49	0.848	Altered group
CDKN1B	12p13.1	-0.14	0.01	0.3	0.24	-0.15	0.491	0.848	Unaltered group
RICTOR_PT1135		-0.08	0.05	0.27	0.21	-0.13	0.492	0.848	Unaltered group
BAP1	3p21.1	0.09	-0.04	0.26	0.31	0.12	0.497	0.848	Altered group
ARID1A	1p36.11	0.11	0.01	0.13	0.21	0.09	0.498	0.848	Altered group
GATA3	10p14	-0.12	0	0.27	0.21	-0.13	0.501	0.848	Unaltered group
FOXO3	6q21	-0.05	0.02	0.16	0.18	-0.07	0.505	0.848	Unaltered group
KDR	4q12	-0.26	-0.02	0.53	0.58	-0.24	0.505	0.848	Unaltered group
ERBB2_PY1248		-0.14	0.09	0.51	0.5	-0.23	0.517	0.858	Unaltered group
RAD50	5q31.1	0.04	-0.05	0.19	0.24	0.08	0.519	0.858	Altered group
TP53	17p13.1	0.09	0.02	0.15	0.55	0.07	0.525	0.863	Altered group
IGFBP2	2q35	0.11	0.38	0.63	1.17	-0.26	0.545	0.887	Unaltered group
AXL	19q13.2	-0.19	-0.02	0.28	0.25	-0.17	0.549	0.887	Unaltered group
RPS6_PS235_S236		-0.23	0.07	0.72	0.69	-0.3	0.552	0.887	Unaltered group
TUBA1B	12q13.12	0.1	-0.06	0.39	0.95	0.15	0.561	0.887	Altered group
ERBB3_PY1289		-0.03	0.04	0.17	0.17	-0.07	0.562	0.887	Unaltered group
PARP1	1q42.12	0.04	0.08	0.06	0.38	-0.04	0.567	0.887	Unaltered group
CASP9	1p36.21	-0.06	0.02	0.15	0.21	-0.08	0.581	0.887	Unaltered group
SERPINE1	7q22.1	0.03	0.22	0.51	1.12	-0.19	0.589	0.887	Unaltered group
SCD	10q24.31	-0.04	0.02	0.18	0.22	-0.07	0.598	0.887	Unaltered group
PIK3R1	5q13.1	0.04	-0.07	0.31	0.33	0.11	0.599	0.887	Altered group
PIK3R2	19p13.11	0.04	-0.07	0.31	0.33	0.11	0.599	0.887	Altered group
CASP3	4q35.1	0.28	0.07	0.43	0.32	0.22	0.604	0.887	Altered group
SRC_PY527		-0.28	-0.02	0.73	0.61	-0.25	0.609	0.887	Unaltered group
SYP	Xp11.23	0.31	0.27	0.09	1.01	0.05	0.611	0.887	Altered group
NOTCH1	9q34.3	0.09	-0.01	0.3	0.22	0.1	0.612	0.887	Altered group
RICTOR	5p13.1	0.49	-0.04	1.57	0.69	0.53	0.621	0.887	Altered group
YBX1	1p34.2	0.26	0.05	0.62	0.58	0.21	0.625	0.887	Altered group
ERCC1	19q13.32	0.03	0.07	0.11	0.52	-0.04	0.627	0.887	Unaltered group
GSK3A_PS21_S9		0.15	-0.08	0.69	0.58	0.22	0.631	0.887	Altered group
GSK3B_PS21_S9		0.15	-0.08	0.69	0.58	0.22	0.631	0.887	Altered group
ASNS	7q21.3	-0.06	0.1	0.51	0.77	-0.16	0.638	0.887	Unaltered group
RPTOR	17q25.3	0.21	0.01	0.61	0.35	0.19	0.64	0.887	Altered group
NDRG1_PT346		-0.37	0.04	1.37	0.93	-0.42	0.651	0.887	Unaltered group
ACACA_PS79		0.17	0.06	0.36	0.56	0.11	0.651	0.887	Altered group
ACACB_PS79		0.17	0.06	0.36	0.56	0.11	0.651	0.887	Altered group
GAPDH	12p13.31	0.27	0.06	0.71	0.88	0.21	0.654	0.887	Altered group
CHEK2	22q12.1	0.19	0.04	0.48	0.42	0.14	0.654	0.887	Altered group
STK11	19p13.3	0.06	0.01	0.15	0.2	0.04	0.662	0.887	Altered group
DVL3	3q27.1	0.11	-0.03	0.49	0.26	0.14	0.664	0.887	Altered group
MAPK1_PT202_Y204		-0.14	0.05	0.68	0.62	-0.2	0.667	0.887	Unaltered group
MAPK3_PT202_Y204		-0.14	0.05	0.68	0.62	-0.2	0.667	0.887	Unaltered group
GSK3A	19q13.2	0.03	-0.03	0.21	0.26	0.06	0.667	0.887	Altered group
GSK3B	3q13.33	0.03	-0.03	0.21	0.26	0.06	0.667	0.887	Altered group
CTNNB1	3p22.1	-0.26	-0.12	0.52	0.78	-0.14	0.687	0.896	Unaltered group
CCNE2	8q22.1	0.13	0.03	0.38	0.21	0.1	0.688	0.896	Altered group
HSPA1A	6p21.33	0.32	0.15	0.61	0.83	0.16	0.689	0.896	Altered group
FN1	2q35	-0.14	0.15	1.08	0.83	-0.29	0.691	0.896	Unaltered group
PTEN	10q23.31	-0.01	-0.06	0.2	0.39	0.05	0.694	0.896	Altered group
FASN	17q25.3	-0.1	0.06	0.68	0.74	-0.17	0.715	0.909	Unaltered group
EIF4EBP1_PT70		0.11	0.04	0.29	0.31	0.07	0.722	0.909	Altered group
ACACA	17q12	0.15	0.04	0.44	0.65	0.11	0.723	0.909	Altered group
PGR	11q22.1	0.12	0.06	0.22	0.24	0.05	0.727	0.909	Altered group
RB1_PS807_S811		-0.13	0.06	0.84	0.56	-0.19	0.735	0.909	Unaltered group
CLDN7	17p13.1	0.01	0.2	0.87	0.93	-0.19	0.737	0.909	Unaltered group
IRS1	2q36.3	-0.04	0.01	0.21	0.21	-0.05	0.739	0.909	Unaltered group
G6PD	Xq28	0.06	0.17	0.52	0.78	-0.12	0.739	0.909	Unaltered group
PXN	12q24.23	-0.19	-0.12	0.32	0.55	-0.07	0.739	0.909	Unaltered group
TP53BP1	15q15.3	0.1	-0.02	0.59	0.48	0.12	0.75	0.916	Altered group
SQSTM1	5q35.3	0.27	0.12	0.72	0.75	0.15	0.753	0.916	Altered group
YAP1_PS127		-0.04	0	0.16	0.59	-0.03	0.762	0.916	Unaltered group
MTOR_PS2448		-0.08	-0.03	0.25	0.31	-0.05	0.767	0.916	Unaltered group
LCN2	9q34.11	-0.43	0.24	2.49	1.35	-0.67	0.768	0.916	Unaltered group
KIT	4q12	0.66	0.22	2.28	0.77	0.44	0.771	0.916	Altered group
JUN_PS73		-0.04	0	0.23	0.27	-0.04	0.777	0.916	Unaltered group
MS4A1	11q12.2	0	0.06	0.31	0.26	-0.06	0.781	0.916	Unaltered group
MAPK14_PT180_Y182		-0.17	-0.04	0.71	0.59	-0.13	0.782	0.916	Unaltered group
INPP4B	4q31.21	0.24	0.09	0.84	0.71	0.15	0.785	0.916	Altered group
CAV1	7q31.2	0.32	0.07	1.41	1.18	0.24	0.795	0.924	Altered group
PRKCA_PS657		-0.08	0.03	0.65	0.51	-0.11	0.802	0.926	Unaltered group
PRKCA	17q24.2	-0.06	0.04	0.61	0.42	-0.1	0.811	0.927	Unaltered group
BRAF	7q34	0.01	-0.04	0.38	0.59	0.06	0.821	0.927	Altered group
CDKN1A	6p21.2	0.09	0.03	0.41	0.58	0.06	0.825	0.927	Altered group
PRKCD_PS664		-0.01	0.02	0.2	0.19	-0.03	0.827	0.927	Unaltered group
ETS1	11q24.3	-0.02	0.02	0.33	0.22	-0.05	0.831	0.927	Unaltered group
RPS6KB1	17q23.1	0.02	-0.02	0.35	0.35	0.05	0.836	0.927	Altered group
XBP1	22q12.1	-0.07	0	0.46	0.28	-0.06	0.838	0.927	Unaltered group
CASP7	10q25.3	0.28	0.18	0.73	0.73	0.1	0.838	0.927	Altered group
AR	Xq12	-0.01	0.03	0.35	0.26	-0.05	0.841	0.927	Unaltered group
PDCD1	2q37.3	-0.05	0.01	0.3	0.55	-0.05	0.845	0.927	Unaltered group
RAF1	3p25.2	0.06	0.04	0.11	0.18	0.01	0.846	0.927	Altered group
CDKN2A	9p21.3	0.21	0.1	0.66	0.44	0.11	0.852	0.928	Altered group
SRC_PY416		0.14	0.06	0.69	0.53	0.08	0.86	0.933	Altered group
SRSF1	17q22	0.02	0.03	0.1	0.18	-0.01	0.867	0.936	Unaltered group
BAK1	6p21.31	0.04	0.02	0.15	0.17	0.02	0.876	0.941	Altered group
MAPK8_PT183		0.04	0.05	0.14	0.24	-0.01	0.902	0.959	Unaltered group
CDH2	18q12.1	0.05	0.04	0.1	0.27	0.01	0.905	0.959	Altered group
RPS6KA1_PT359_S363		-0.06	-0.03	0.41	0.26	-0.03	0.905	0.959	Unaltered group
XRCC1	19q13.31	0.02	0.04	0.26	0.24	-0.02	0.913	0.963	Unaltered group
TGM2	20q11.23	0.17	0.11	0.91	0.54	0.06	0.918	0.964	Altered group
MYH11	16p13.11	-0.33	-0.16	2.66	1.46	-0.17	0.924	0.965	Unaltered group
MYC	8q24.21	0.07	0.04	0.58	0.34	0.03	0.93	0.965	Altered group
TP63	3q28	0.06	0.13	0.88	0.91	-0.06	0.934	0.965	Unaltered group
RPS6_PS240_S244		0.13	0.07	1.01	0.83	0.05	0.936	0.965	Altered group
RAD51	15q15.1	0	0.01	0.19	0.29	-0.01	0.942	0.967	Unaltered group
AKT1S1_PT246		0.01	0	0.26	0.18	0.01	0.956	0.978	Altered group
PREX1	20q13.13	0.02	0.02	0.05	0.27	0	0.97	0.984	Unaltered group
PDK1_PS241		-0.03	-0.04	0.29	0.29	0.01	0.972	0.984	Altered group
EIF4EBP1_PS65		0.03	0.03	0.29	0.22	0	0.985	0.993	Altered group
PRKCB_PS660		0.01	0.01	0.6	0.64	0	0.991	0.993	Unaltered group
DIRAS3	1p31.3	0.02	0.02	0.23	0.16	0	0.993	0.993	Unaltered group

## Sheet: B7_2
Gene	Cytoband	Altered group	Unaltered group	Altered group	Unaltered group	Log Ratio	p-Value	q-Value	Higher expression in
SETD2	3p21.31	-0.12	0.21	0.14	0.77	-0.32	6.223e-05	0.0143	Unaltered group
NAPSA	19q13.33	-0.24	0.21	0.22	0.63	-0.45	0.0007959	0.0915	Unaltered group
PEA15_PS116		0.17	0.06	0.08	0.36	0.11	0.004523	0.347	Altered group
EGFR_PY1173		-0.08	0.04	0.1	0.2	-0.12	0.0155	0.803	Unaltered group
EGFR	7p11.2	-0.26	0.08	0.31	0.42	-0.34	0.0175	0.803	Unaltered group
RAB11A	15q22.31	-0.15	0.03	0.18	0.24	-0.18	0.0286	0.94	Unaltered group
RAB11B	19p13.2	-0.15	0.03	0.18	0.24	-0.18	0.0286	0.94	Unaltered group
RAB25	1q22	-0.27	0.01	0.34	0.56	-0.28	0.0565	0.966	Unaltered group
ERBB3	12q13.2	-0.21	0.07	0.36	0.46	-0.28	0.0646	0.966	Unaltered group
IGFBP2	2q35	0.03	0.38	0.44	1.18	-0.35	0.0651	0.966	Unaltered group
EIF4EBP1	8p11.23	0.62	0.07	0.74	0.48	0.55	0.073	0.966	Altered group
TFRC	3q29	1.07	0.14	1.35	0.83	0.94	0.092	0.966	Altered group
MSH6	2p16.3	0.68	0	0.99	0.45	0.68	0.0937	0.966	Altered group
SYP	Xp11.23	-0.05	0.28	0.42	1.01	-0.33	0.0968	0.966	Unaltered group
ASNS	7q21.3	-0.1	0.11	0.3	0.77	-0.21	0.0988	0.966	Unaltered group
PARP1	1q42.12	-0.1	0.08	0.25	0.38	-0.18	0.104	0.966	Unaltered group
MET_PY1235		-0.01	0.05	0.11	0.17	-0.07	0.125	0.966	Unaltered group
TP63	3q28	-0.43	0.14	0.86	0.91	-0.57	0.129	0.966	Unaltered group
NRAS	1p13.2	-0.1	-0.01	0.13	0.15	-0.08	0.13	0.966	Unaltered group
MRE11	11q21	-0.03	0.04	0.12	0.21	-0.07	0.133	0.966	Unaltered group
MACC1	7p21.1	-0.25	0.02	0.41	0.57	-0.27	0.134	0.966	Unaltered group
AR	Xq12	-0.1	0.03	0.23	0.26	-0.13	0.144	0.966	Unaltered group
MSH2	2p21-p16.3	0.44	-0.04	0.84	0.43	0.48	0.146	0.966	Altered group
PDK1	2q31.1	-0.1	0.01	0.17	0.2	-0.1	0.147	0.966	Unaltered group
CDKN1B	12p13.1	-0.11	0.01	0.2	0.24	-0.12	0.15	0.966	Unaltered group
PXN	12q24.23	0.19	-0.13	0.55	0.54	0.31	0.151	0.966	Altered group
EGFR_PY1068		-0.17	0.13	0.52	0.78	-0.3	0.152	0.966	Unaltered group
CHGA	14q32.12	-0.12	0	0.2	0.24	-0.13	0.158	0.966	Unaltered group
RBM15	1p13.3	0.25	-0.04	0.51	0.54	0.29	0.159	0.966	Altered group
FOXO3_PS318_S321		-0.08	0.01	0.15	0.18	-0.08	0.159	0.966	Unaltered group
PDCD4	10q25.2	-0.34	0	0.61	0.67	-0.34	0.16	0.966	Unaltered group
PRKAA1	5p13.1	-0.09	0.03	0.21	0.26	-0.12	0.162	0.966	Unaltered group
CCNE1	19q12	0.35	0.06	0.54	0.41	0.29	0.176	0.966	Altered group
PRKAA1_PT172		0.24	0.01	0.42	0.58	0.22	0.176	0.966	Altered group
KRT5	12q13.13	-0.11	0.01	0.21	0.37	-0.12	0.178	0.966	Unaltered group
CDK1	10q21.2	0.12	-0.01	0.24	0.18	0.13	0.179	0.966	Altered group
FOXM1	12p13.33	0.6	0.08	0.99	0.4	0.52	0.179	0.966	Altered group
CCNB1	5q13.2	0.85	0.09	1.45	0.77	0.76	0.183	0.966	Altered group
STMN1	1p36.11	0.26	0.06	0.38	0.28	0.2	0.19	0.966	Altered group
RAF1_PS338		-0.05	0.03	0.16	0.17	-0.08	0.198	0.966	Unaltered group
BRCA2	13q13.1	-0.09	0	0.17	0.22	-0.09	0.199	0.966	Unaltered group
TUBA1B	12q13.12	-0.39	-0.05	0.68	0.95	-0.34	0.204	0.966	Unaltered group
ANXA7	10q22.2	-0.08	0.01	0.17	0.19	-0.08	0.213	0.966	Unaltered group
STAT5A	17q21.2	0.32	-0.01	0.68	0.66	0.33	0.213	0.966	Altered group
PIK3CA	3q26.32	0.12	-0.01	0.27	0.19	0.13	0.216	0.966	Altered group
PECAM1	17q23.3	-0.17	0.03	0.42	0.34	-0.2	0.219	0.966	Unaltered group
LCN2	9q34.11	-0.4	0.26	1.29	1.36	-0.66	0.229	0.966	Unaltered group
PDCD1	2q37.3	-0.21	0.01	0.44	0.55	-0.22	0.238	0.966	Unaltered group
BAP1	3p21.1	0.12	-0.04	0.34	0.3	0.15	0.243	0.966	Altered group
CHEK1_PS345		0.12	0	0.27	0.14	0.12	0.245	0.966	Altered group
XRCC5	2q35	0.2	-0.03	0.52	0.39	0.23	0.249	0.966	Altered group
EEF2K	16p12.2	0.17	-0.03	0.44	0.45	0.19	0.253	0.966	Altered group
YWHAB	20q13.12	-0.07	0.04	0.24	0.22	-0.1	0.258	0.966	Unaltered group
MAPK8_PT183		-0.02	0.05	0.16	0.24	-0.07	0.263	0.966	Unaltered group
EIF4E	4q23	-0.09	0	0.21	0.2	-0.09	0.264	0.966	Unaltered group
MAP2K1_PS217_S221		-0.1	0.07	0.4	0.34	-0.17	0.269	0.966	Unaltered group
RPS6KA1_PT359_S363		-0.13	-0.02	0.24	0.26	-0.1	0.273	0.966	Unaltered group
NF2	22q12.2	0.18	0.02	0.36	0.36	0.15	0.276	0.966	Altered group
MAPK14_PT180_Y182		-0.29	-0.04	0.6	0.59	-0.25	0.278	0.966	Unaltered group
RPS6	9p22.1	-0.15	-0.02	0.31	0.44	-0.13	0.279	0.966	Unaltered group
BCL2L11	2q13	0.46	0.03	1.03	0.43	0.43	0.28	0.966	Altered group
FASN	17q25.3	-0.12	0.07	0.45	0.75	-0.19	0.281	0.966	Unaltered group
RPS6KB1_PT389		-0.01	0.06	0.16	0.28	-0.07	0.29	0.966	Unaltered group
NOTCH1	9q34.3	0.06	-0.01	0.18	0.22	0.07	0.294	0.966	Altered group
FN1	2q35	0.6	0.13	1.17	0.82	0.46	0.3	0.966	Altered group
AKT1_PT308		0.22	0	0.56	0.35	0.22	0.311	0.966	Altered group
AKT2_PT308		0.22	0	0.56	0.35	0.22	0.311	0.966	Altered group
AKT3_PT308		0.22	0	0.56	0.35	0.22	0.311	0.966	Altered group
STK11	19p13.3	0.06	0.01	0.12	0.2	0.05	0.312	0.966	Altered group
RPS6KB1	17q23.1	0.08	-0.02	0.27	0.35	0.1	0.315	0.966	Altered group
MAPK14	6p21.31	-0.07	0	0.2	0.27	-0.08	0.315	0.966	Unaltered group
SHC1_PY317		-0.03	0.01	0.11	0.24	-0.05	0.317	0.966	Unaltered group
ERBB2	17q12	-0.24	-0.02	0.57	0.67	-0.21	0.326	0.966	Unaltered group
CCNE2	8q22.1	0.14	0.03	0.29	0.21	0.11	0.327	0.966	Altered group
CDKN1A	6p21.2	0.15	0.02	0.34	0.58	0.13	0.328	0.966	Altered group
DVL3	3q27.1	0.1	-0.03	0.36	0.26	0.13	0.336	0.966	Altered group
JUN_PS73		0.15	0	0.44	0.26	0.15	0.354	0.966	Altered group
CASP8	2q33.1	0.01	0.18	0.46	0.72	-0.17	0.355	0.966	Unaltered group
PTEN	10q23.31	-0.27	-0.06	0.61	0.38	-0.21	0.356	0.966	Unaltered group
SRSF1	17q22	0.09	0.03	0.17	0.18	0.06	0.36	0.966	Altered group
NFKB1_PS536		0.32	0.07	0.73	0.68	0.25	0.361	0.966	Altered group
ESR1	6q25.1-q25.2	-0.05	0.11	0.47	0.49	-0.16	0.363	0.966	Unaltered group
ERBB2_PY1248		-0.09	0.09	0.53	0.5	-0.18	0.371	0.966	Unaltered group
EIF4EBP1_PT37_T46		0.23	0.04	0.58	0.61	0.19	0.387	0.966	Altered group
TIGAR	12p13.32	0.26	0.06	0.63	0.35	0.2	0.394	0.966	Altered group
VHL	3p25.3	-0.49	-0.11	1.18	1.45	-0.38	0.399	0.966	Unaltered group
GSK3A_PS9		0.19	-0.1	0.92	0.61	0.29	0.401	0.966	Altered group
GSK3B_PS9		0.19	-0.1	0.92	0.61	0.29	0.401	0.966	Altered group
PRDX1	1p34.1	-0.09	0.03	0.39	0.43	-0.12	0.403	0.966	Unaltered group
E2F1	20q11.22	0.06	0	0.19	0.21	0.06	0.416	0.966	Altered group
TYMS	18p11.32	0.27	0.01	0.8	0.26	0.27	0.416	0.966	Altered group
MYH9_PS1943		0.03	-0.16	0.61	0.67	0.19	0.421	0.966	Altered group
PDK1_PS241		-0.16	-0.04	0.4	0.29	-0.12	0.422	0.966	Unaltered group
RAF1	3p25.2	0.08	0.04	0.13	0.18	0.04	0.429	0.966	Altered group
ETS1	11q24.3	0.09	0.02	0.23	0.22	0.07	0.43	0.966	Altered group
CDH1	16q22.1	-0.3	-0.1	0.67	0.75	-0.2	0.431	0.966	Unaltered group
CASP3	4q35.1	0.16	0.06	0.29	0.32	0.09	0.431	0.966	Altered group
RET_PY905		-0.05	0.03	0.25	0.34	-0.08	0.436	0.966	Unaltered group
PCNA	20p12.3	0.16	0.05	0.38	0.28	0.11	0.439	0.966	Altered group
RB1	13q14.2	0	0.11	0.38	0.51	-0.11	0.453	0.966	Unaltered group
BECN1	17q21.31	0.03	-0.01	0.13	0.21	0.04	0.454	0.966	Altered group
MTOR_PS2448		-0.08	-0.03	0.19	0.31	-0.05	0.457	0.966	Unaltered group
GAB2	11q14.1	0.31	0.05	0.92	0.5	0.25	0.461	0.966	Altered group
BAK1	6p21.31	0.06	0.02	0.14	0.17	0.04	0.475	0.966	Altered group
EIF4EBP1_PT70		0.12	0.04	0.29	0.31	0.08	0.476	0.966	Altered group
SRC_PY527		-0.18	-0.02	0.58	0.61	-0.15	0.477	0.966	Unaltered group
CDKN2A	9p21.3	0.27	0.1	0.62	0.43	0.17	0.49	0.966	Altered group
ERBB3_PY1289		0	0.04	0.15	0.17	-0.04	0.503	0.966	Unaltered group
AKT1S1_PT246		-0.04	0	0.17	0.18	-0.04	0.503	0.966	Unaltered group
EZH2	7q36.1	0.15	0.08	0.27	0.21	0.07	0.504	0.966	Altered group
NFE2L2	2q31.2	0.02	0.07	0.2	0.23	-0.05	0.521	0.966	Unaltered group
RICTOR_PT1135		0	0.05	0.18	0.21	-0.04	0.521	0.966	Unaltered group
SCD	10q24.31	-0.03	0.02	0.21	0.22	-0.05	0.522	0.966	Unaltered group
YBX1	1p34.2	0.16	0.05	0.47	0.58	0.11	0.529	0.966	Altered group
ARID1A	1p36.11	0.09	0.01	0.31	0.21	0.08	0.529	0.966	Altered group
BID	22q11.21	-0.02	0.01	0.13	0.21	-0.03	0.533	0.966	Unaltered group
TP53BP1	15q15.3	0.13	-0.02	0.68	0.47	0.16	0.539	0.966	Altered group
ATM	11q22.3	0.09	-0.11	0.88	0.74	0.2	0.544	0.966	Altered group
CHEK1	11q24.2	0	0.07	0.33	0.37	-0.07	0.55	0.966	Unaltered group
NKX2-1	14q13.3	-0.62	-0.26	1.65	1.49	-0.36	0.556	0.966	Unaltered group
MYH11	16p13.11	-0.62	-0.15	2.16	1.45	-0.47	0.562	0.966	Unaltered group
CHEK2	22q12.1	0.22	0.04	0.83	0.41	0.18	0.568	0.966	Altered group
CHEK2_PT68		0.21	0.08	0.6	0.23	0.13	0.569	0.966	Altered group
ACVRL1	12q13.13	-0.04	0.02	0.27	0.23	-0.06	0.569	0.966	Unaltered group
TP53	17p13.1	0.18	0.02	0.76	0.54	0.16	0.57	0.966	Altered group
RAD51	15q15.1	0.04	0	0.16	0.29	0.03	0.58	0.966	Altered group
FOXO3	6q21	-0.01	0.02	0.11	0.18	-0.02	0.589	0.966	Unaltered group
RPS6_PS235_S236		-0.05	0.07	0.59	0.69	-0.12	0.589	0.966	Unaltered group
KEAP1	19p13.2	0.16	0.07	0.39	0.5	0.09	0.59	0.966	Altered group
MAPK1_PT202_Y204		-0.09	0.05	0.72	0.62	-0.14	0.599	0.966	Unaltered group
MAPK3_PT202_Y204		-0.09	0.05	0.72	0.62	-0.14	0.599	0.966	Unaltered group
NRG1	8p12	0.01	0.04	0.15	0.23	-0.03	0.6	0.966	Unaltered group
INPP4B	4q31.21	-0.13	0.09	1.16	0.69	-0.22	0.607	0.966	Unaltered group
BRAF	7q34	0.04	-0.05	0.44	0.59	0.08	0.62	0.966	Altered group
RPS6KA1	1p36.11	0.11	0.05	0.32	0.41	0.06	0.622	0.966	Altered group
ANXA1	9q21.13	-0.07	0.12	1.06	0.72	-0.19	0.626	0.966	Unaltered group
CASP9	1p36.21	-0.01	0.02	0.19	0.22	-0.04	0.633	0.966	Unaltered group
SMAD4	18q21.2	0.05	0.02	0.15	0.17	0.03	0.635	0.966	Altered group
CLDN7	17p13.1	0.04	0.2	0.96	0.93	-0.17	0.641	0.966	Unaltered group
WWTR1	3q25.1	0	0.02	0.13	0.26	-0.02	0.648	0.966	Unaltered group
ERCC1	19q13.32	0.11	0.07	0.26	0.52	0.04	0.658	0.966	Altered group
AKT1_PS473		0.17	0	1.03	0.6	0.17	0.66	0.966	Altered group
AKT2_PS473		0.17	0	1.03	0.6	0.17	0.66	0.966	Altered group
AKT3_PS473		0.17	0	1.03	0.6	0.17	0.66	0.966	Altered group
YAP1	11q22.1	0.17	0.08	0.54	0.36	0.09	0.661	0.966	Altered group
PRKCD_PS664		-0.01	0.02	0.19	0.19	-0.03	0.661	0.966	Unaltered group
BAD_PS112		-0.06	-0.02	0.23	0.28	-0.04	0.661	0.966	Unaltered group
SMAD1	4q31.21	0.09	0.03	0.41	0.21	0.07	0.661	0.966	Altered group
BCL2	18q21.33	0.16	0.06	0.67	0.47	0.11	0.672	0.966	Altered group
TGM2	20q11.23	0.01	0.11	0.66	0.54	-0.1	0.673	0.966	Unaltered group
CD274	9p24.1	0.43	0.25	1.08	1.05	0.18	0.676	0.966	Altered group
CTLA4	2q33.2	-0.6	-0.3	1.88	1.04	-0.31	0.683	0.966	Unaltered group
PRKCB_PS660		-0.11	0.01	0.84	0.64	-0.13	0.686	0.966	Unaltered group
G6PD	Xq28	0.1	0.17	0.48	0.78	-0.07	0.704	0.966	Unaltered group
BIRC2	11q22.2	-0.02	0.01	0.21	0.19	-0.03	0.704	0.966	Unaltered group
XRCC1	19q13.31	0.08	0.03	0.33	0.24	0.05	0.704	0.966	Altered group
GSK3A_PS21_S9		0.02	-0.08	0.68	0.58	0.1	0.704	0.966	Altered group
GSK3B_PS21_S9		0.02	-0.08	0.68	0.58	0.1	0.704	0.966	Altered group
PGR	11q22.1	0.04	0.06	0.14	0.24	-0.02	0.705	0.966	Unaltered group
ARAF_PS299		0.04	0.09	0.36	0.42	-0.05	0.713	0.966	Unaltered group
MAP2K1	15q22.31	-0.02	0.03	0.36	0.33	-0.05	0.714	0.966	Unaltered group
TSC2	16p13.3	-0.02	-0.11	0.65	0.49	0.09	0.716	0.966	Altered group
MS4A1	11q12.2	0.12	0.06	0.46	0.25	0.06	0.725	0.966	Altered group
MAPK1	22q11.22	0	-0.11	0.86	0.52	0.11	0.726	0.966	Altered group
MTOR	1p36.22	-0.03	0.01	0.32	0.36	-0.04	0.73	0.966	Unaltered group
AKT1	14q32.33	-0.23	-0.13	0.79	0.59	-0.1	0.735	0.966	Unaltered group
AKT2	19q13.2	-0.23	-0.13	0.79	0.59	-0.1	0.735	0.966	Unaltered group
AKT3	1q43-q44	-0.23	-0.13	0.79	0.59	-0.1	0.735	0.966	Unaltered group
CAV1	7q31.2	-0.09	0.08	1.34	1.18	-0.17	0.738	0.966	Unaltered group
TSC1	9q34	-0.06	-0.14	0.68	0.57	0.08	0.741	0.966	Altered group
PARK7	1p36.23	0.05	0	0.42	0.32	0.05	0.745	0.966	Altered group
YWHAZ	8q22.3	0	0.07	0.62	0.61	-0.07	0.751	0.966	Unaltered group
PRKCA_PS657		-0.04	0.03	0.65	0.51	-0.08	0.752	0.966	Unaltered group
CDH2	18q12.1	0.01	0.04	0.22	0.27	-0.03	0.757	0.966	Unaltered group
STAT3_PY705		-0.11	-0.04	0.57	0.43	-0.06	0.76	0.966	Unaltered group
SYK	9q22.2	0.14	0.05	0.79	0.5	0.09	0.763	0.966	Altered group
TSC2_PT1462		0.04	-0.01	0.49	0.31	0.05	0.768	0.966	Altered group
ITGA2	5q11.2	0.02	0.05	0.27	0.45	-0.03	0.774	0.966	Unaltered group
RPTOR	17q25.3	0.06	0.01	0.44	0.35	0.05	0.78	0.966	Altered group
BCL2L1	20q11.21	0.08	0.04	0.44	0.24	0.04	0.781	0.966	Altered group
YBX1_PS102		0	0.04	0.45	0.32	-0.05	0.783	0.966	Unaltered group
RPS6_PS240_S244		0.15	0.07	0.71	0.83	0.07	0.784	0.966	Altered group
GAPDH	12p13.31	-0.02	0.06	0.9	0.88	-0.09	0.792	0.966	Unaltered group
MAPK9	5q35.3	-0.08	-0.05	0.29	0.26	-0.03	0.793	0.966	Unaltered group
CASP7	10q25.3	0.23	0.18	0.49	0.73	0.05	0.793	0.966	Altered group
AXL	19q13.2	-0.04	-0.02	0.25	0.25	-0.02	0.802	0.966	Unaltered group
SERPINE1	7q22.1	0.12	0.22	1.06	1.12	-0.1	0.802	0.966	Unaltered group
SRC_PY416		0.11	0.06	0.63	0.53	0.06	0.814	0.966	Altered group
XBP1	22q12.1	-0.03	0	0.36	0.28	-0.03	0.816	0.966	Unaltered group
MET	7q31	0.18	0.23	0.55	0.92	-0.05	0.817	0.966	Unaltered group
IRS1	2q36.3	0.02	0.01	0.21	0.21	0.02	0.817	0.966	Altered group
COL6A1	21q22.3	0.19	0.14	0.59	0.53	0.05	0.818	0.966	Altered group
DIABLO	12q24.31	0.08	0.13	0.58	0.56	-0.05	0.823	0.966	Unaltered group
YWHAE	17p13.3	0.04	0.02	0.22	0.17	0.02	0.834	0.966	Altered group
RAD50	5q31.1	-0.03	-0.05	0.31	0.24	0.02	0.835	0.966	Altered group
PREX1	20q13.13	0	0.02	0.31	0.26	-0.02	0.837	0.966	Unaltered group
RICTOR	5p13.1	0.05	-0.04	1.09	0.69	0.08	0.841	0.966	Altered group
CDKN1B_PT157		0.01	0.02	0.18	0.25	-0.01	0.846	0.966	Unaltered group
CDH3	16q22.1	-0.08	-0.05	0.41	0.34	-0.03	0.848	0.966	Unaltered group
BAX	19q13.33	0.06	0.08	0.32	0.35	-0.02	0.852	0.966	Unaltered group
DIRAS3	1p31.3	0.03	0.02	0.13	0.16	0.01	0.856	0.966	Altered group
KIT	4q12	0.14	0.23	1.33	0.77	-0.09	0.86	0.966	Unaltered group
EEF2	19p13.3	-0.05	-0.03	0.27	0.3	-0.02	0.861	0.966	Unaltered group
ACACA_PS79		0.08	0.06	0.33	0.57	0.02	0.861	0.966	Altered group
ACACB_PS79		0.08	0.06	0.33	0.57	0.02	0.861	0.966	Altered group
HSPA1A	6p21.33	0.12	0.16	0.6	0.84	-0.04	0.871	0.973	Unaltered group
ESR1_PS118		0.06	0.05	0.2	0.25	0.01	0.876	0.973	Altered group
EIF4EBP1_PS65		0.04	0.03	0.25	0.22	0.01	0.89	0.974	Altered group
SRC	20q11.23	0.02	0.04	0.37	0.32	-0.02	0.895	0.974	Unaltered group
PEA15	1q23.2	0.05	0.04	0.23	0.35	0.01	0.902	0.974	Altered group
CDKN1B_PT198		0.09	0.08	0.2	0.23	0.01	0.905	0.974	Altered group
GSK3A	19q13.2	-0.01	-0.03	0.36	0.26	0.02	0.909	0.974	Altered group
GSK3B	3q13.33	-0.01	-0.03	0.36	0.26	0.02	0.909	0.974	Altered group
SNAI1	20q13.13	0.28	0.25	0.52	1.01	0.02	0.911	0.974	Altered group
KDR	4q12	0	-0.02	0.53	0.58	0.02	0.911	0.974	Altered group
ACACA	17q12	0.03	0.04	0.43	0.65	-0.02	0.919	0.974	Unaltered group
SQSTM1	5q35.3	0.1	0.12	0.69	0.75	-0.03	0.922	0.974	Unaltered group
CCND1	11q13.3	0.02	0.03	0.15	0.26	-0.01	0.923	0.974	Unaltered group
NDRG1_PT346		0.01	0.04	0.89	0.94	-0.03	0.93	0.974	Unaltered group
PIK3R1	5q13.1	-0.06	-0.07	0.34	0.33	0.01	0.936	0.974	Altered group
PIK3R2	19p13.11	-0.06	-0.07	0.34	0.33	0.01	0.936	0.974	Altered group
PRKCA	17q24.2	0.05	0.04	0.55	0.42	0.01	0.949	0.983	Altered group
YAP1_PS127		0	0	0.28	0.59	0.01	0.953	0.983	Altered group
SMAD3	15q22.33	0.03	0.03	0.18	0.17	0	0.958	0.984	Unaltered group
RB1_PS807_S811		0.07	0.06	0.74	0.56	0.01	0.97	0.992	Altered group
CTNNB1	3p22.1	-0.13	-0.12	0.59	0.78	-0.01	0.975	0.992	Unaltered group
MYC	8q24.21	0.04	0.04	0.43	0.34	0	0.981	0.992	Altered group
LCK	1p35.2	-0.01	-0.01	0.42	0.37	0	0.983	0.992	Altered group
ERRFI1	1p36.23	-0.01	-0.01	0.35	0.32	0	0.992	0.995	Unaltered group
GATA3	10p14	0	0	0.32	0.21	0	0.995	0.995	Unaltered group

## Sheet: B7_DC
Gene	Cytoband	Altered group	Unaltered group	Altered group	Unaltered group	Log Ratio	p-Value	q-Value	Higher expression in
SNAI1	20q13.13	-0.1	0.27	0.19	1.02	-0.37	1.324e-05	0.003099	Unaltered group
MET	7q31	-0.08	0.24	0.18	0.93	-0.32	3.57e-05	0.004177	Unaltered group
ERCC1	19q13.32	-0.14	0.08	0.14	0.52	-0.22	6.626e-05	0.005168	Unaltered group
RB1	13q14.2	-0.13	0.12	0.22	0.51	-0.25	0.001291	0.0755	Unaltered group
KRT5	12q13.13	-0.13	0.01	0.1	0.37	-0.15	0.003791	0.157	Unaltered group
PARP1	1q42.12	-0.16	0.08	0.17	0.38	-0.25	0.004019	0.157	Unaltered group
CHEK1	11q24.2	-0.1	0.08	0.22	0.37	-0.18	0.0119	0.397	Unaltered group
MSH2	2p21-p16.3	0.23	-0.04	0.36	0.45	0.28	0.0169	0.47	Altered group
CDH3	16q22.1	0.12	-0.06	0.23	0.34	0.17	0.0181	0.47	Altered group
GAPDH	12p13.31	0.52	0.04	0.68	0.89	0.47	0.029	0.629	Altered group
INPP4B	4q31.21	-0.27	0.1	0.54	0.71	-0.37	0.0313	0.629	Unaltered group
MYH9_PS1943		0.14	-0.17	0.44	0.67	0.3	0.0323	0.629	Altered group
NFKB1_PS536		0.41	0.06	0.57	0.69	0.35	0.0511	0.78	Altered group
MAPK1_PT202_Y204		-0.24	0.06	0.51	0.62	-0.31	0.0532	0.78	Unaltered group
MAPK3_PT202_Y204		-0.24	0.06	0.51	0.62	-0.31	0.0532	0.78	Unaltered group
CHEK1_PS345		0.06	0	0.11	0.15	0.07	0.0561	0.78	Altered group
BAX	19q13.33	-0.1	0.09	0.32	0.35	-0.19	0.0566	0.78	Unaltered group
CASP8	2q33.1	-0.02	0.18	0.34	0.72	-0.21	0.063	0.819	Unaltered group
RBM15	1p13.3	0.22	-0.04	0.48	0.54	0.27	0.0715	0.821	Altered group
PEA15	1q23.2	-0.09	0.05	0.25	0.35	-0.14	0.0719	0.821	Unaltered group
FN1	2q35	0.58	0.13	0.83	0.82	0.46	0.0737	0.821	Altered group
CTLA4	2q33.2	-0.07	-0.32	0.31	1.08	0.25	0.0811	0.86	Altered group
ASNS	7q21.3	0.63	0.08	1.03	0.75	0.54	0.0846	0.86	Altered group
NKX2-1	14q13.3	0.19	-0.28	0.88	1.51	0.47	0.0903	0.878	Altered group
CASP3	4q35.1	-0.02	0.07	0.13	0.32	-0.09	0.0938	0.878	Unaltered group
FASN	17q25.3	-0.24	0.07	0.63	0.74	-0.31	0.105	0.945	Unaltered group
MS4A1	11q12.2	-0.03	0.06	0.19	0.26	-0.09	0.112	0.953	Unaltered group
TP53	17p13.1	0.29	0.02	0.58	0.54	0.27	0.12	0.953	Altered group
MSH6	2p16.3	0.19	0.01	0.4	0.48	0.18	0.129	0.953	Altered group
ATM	11q22.3	0.24	-0.12	0.79	0.74	0.36	0.132	0.953	Altered group
RPS6KA1_PT359_S363		0.06	-0.03	0.21	0.26	0.09	0.135	0.953	Altered group
FOXM1	12p13.33	0.29	0.08	0.47	0.42	0.21	0.137	0.953	Altered group
NRAS	1p13.2	0.03	-0.02	0.11	0.15	0.05	0.147	0.953	Altered group
PECAM1	17q23.3	-0.07	0.03	0.23	0.34	-0.1	0.152	0.953	Unaltered group
TP63	3q28	-0.3	0.14	0.78	0.91	-0.44	0.161	0.953	Unaltered group
BCL2L11	2q13	-0.1	0.05	0.36	0.46	-0.15	0.168	0.953	Unaltered group
NF2	22q12.2	0.15	0.02	0.31	0.37	0.13	0.169	0.953	Altered group
PCNA	20p12.3	0.14	0.04	0.23	0.28	0.09	0.173	0.953	Altered group
DVL3	3q27.1	0.07	-0.03	0.25	0.26	0.1	0.178	0.953	Altered group
ACVRL1	12q13.13	0.07	0.01	0.14	0.24	0.06	0.181	0.953	Altered group
SETD2	3p21.31	0.08	0.2	0.28	0.77	-0.12	0.181	0.953	Unaltered group
PIK3R1	5q13.1	0.01	-0.07	0.19	0.34	0.08	0.183	0.953	Altered group
PIK3R2	19p13.11	0.01	-0.07	0.19	0.34	0.08	0.183	0.953	Altered group
RAD50	5q31.1	0.04	-0.05	0.22	0.24	0.09	0.187	0.953	Altered group
PDCD4	10q25.2	-0.24	0	0.63	0.67	-0.24	0.198	0.953	Unaltered group
ERRFI1	1p36.23	0.14	-0.02	0.42	0.32	0.16	0.202	0.953	Altered group
CHEK2_PT68		0.19	0.08	0.31	0.24	0.12	0.208	0.953	Altered group
NAPSA	19q13.33	0.02	0.2	0.36	0.63	-0.18	0.212	0.953	Unaltered group
LCN2	9q34.11	-0.28	0.26	1.09	1.37	-0.53	0.213	0.953	Unaltered group
RPS6KB1_PT389		0.14	0.05	0.23	0.27	0.09	0.213	0.953	Altered group
GSK3A	19q13.2	0.04	-0.03	0.18	0.27	0.07	0.216	0.953	Altered group
GSK3B	3q13.33	0.04	-0.03	0.18	0.27	0.07	0.216	0.953	Altered group
ANXA7	10q22.2	0.09	0	0.25	0.19	0.09	0.217	0.953	Altered group
GSK3A_PS9		0.13	-0.1	0.65	0.62	0.23	0.235	0.953	Altered group
GSK3B_PS9		0.13	-0.1	0.65	0.62	0.23	0.235	0.953	Altered group
G6PD	Xq28	0.02	0.18	0.41	0.79	-0.15	0.236	0.953	Unaltered group
CDK1	10q21.2	0.05	-0.01	0.17	0.18	0.06	0.24	0.953	Altered group
EIF4EBP1	8p11.23	0.19	0.08	0.33	0.49	0.12	0.24	0.953	Altered group
JUN_PS73		0.08	0	0.25	0.27	0.08	0.249	0.953	Altered group
PDCD1	2q37.3	-0.11	0.01	0.25	0.56	-0.12	0.25	0.953	Unaltered group
AR	Xq12	-0.03	0.03	0.19	0.26	-0.07	0.25	0.953	Unaltered group
SMAD1	4q31.21	-0.03	0.03	0.19	0.22	-0.06	0.255	0.953	Unaltered group
CHEK2	22q12.1	0.25	0.04	0.65	0.41	0.21	0.258	0.953	Altered group
CASP9	1p36.21	-0.04	0.02	0.14	0.22	-0.06	0.265	0.953	Unaltered group
SHC1_PY317		-0.06	0.01	0.22	0.24	-0.07	0.266	0.953	Unaltered group
EIF4EBP1_PT70		0.13	0.04	0.28	0.31	0.09	0.271	0.953	Altered group
MAPK1	22q11.22	-0.01	-0.11	0.32	0.53	0.11	0.274	0.953	Altered group
TSC1	9q34	0.01	-0.15	0.5	0.57	0.16	0.277	0.953	Altered group
YWHAB	20q13.12	0.11	0.03	0.25	0.22	0.08	0.286	0.953	Altered group
CCNE2	8q22.1	-0.01	0.03	0.13	0.22	-0.04	0.287	0.953	Unaltered group
PIK3CA	3q26.32	0.06	-0.01	0.23	0.19	0.07	0.29	0.953	Altered group
ADAR	1q21.3	-0.04	0.02	0.12	0.15	-0.07	0.296	0.953	Unaltered group
NFE2L2	2q31.2	0.01	0.07	0.15	0.23	-0.06	0.311	0.953	Unaltered group
SRC_PY416		-0.11	0.06	0.61	0.52	-0.18	0.312	0.953	Unaltered group
RAD51	15q15.1	0.12	0	0.41	0.29	0.12	0.316	0.953	Altered group
PEA15_PS116		0.18	0.05	0.45	0.35	0.13	0.327	0.953	Altered group
CLDN7	17p13.1	-0.01	0.21	0.74	0.93	-0.21	0.328	0.953	Unaltered group
NRG1	8p12	0.16	0.04	0.45	0.21	0.13	0.33	0.953	Altered group
LCK	1p35.2	0.07	-0.01	0.29	0.37	0.08	0.336	0.953	Altered group
MAP2K1	15q22.31	-0.11	0.03	0.51	0.33	-0.14	0.339	0.953	Unaltered group
PDK1	2q31.1	-0.04	0	0.16	0.2	-0.04	0.341	0.953	Unaltered group
BRCA2	13q13.1	-0.06	0	0.17	0.22	-0.06	0.348	0.953	Unaltered group
CDKN1B	12p13.1	-0.05	0.01	0.19	0.24	-0.05	0.352	0.953	Unaltered group
XBP1	22q12.1	-0.05	0	0.17	0.28	-0.05	0.359	0.953	Unaltered group
CDKN2A	9p21.3	-0.04	0.11	0.43	0.44	-0.15	0.374	0.953	Unaltered group
RAF1	3p25.2	0.01	0.04	0.14	0.18	-0.04	0.38	0.953	Unaltered group
AXL	19q13.2	-0.06	-0.02	0.14	0.25	-0.05	0.383	0.953	Unaltered group
TFRC	3q29	0.32	0.15	0.68	0.86	0.17	0.386	0.953	Altered group
BRAF	7q34	0.13	-0.05	0.74	0.58	0.18	0.391	0.953	Altered group
EGFR	7p11.2	0	0.07	0.3	0.42	-0.07	0.393	0.953	Unaltered group
BCL2L1	20q11.21	-0.02	0.04	0.22	0.24	-0.05	0.407	0.953	Unaltered group
PARK7	1p36.23	0.08	0	0.34	0.32	0.08	0.411	0.953	Altered group
AKT1_PS473		-0.09	0.01	0.43	0.61	-0.1	0.413	0.953	Unaltered group
AKT2_PS473		-0.09	0.01	0.43	0.61	-0.1	0.413	0.953	Unaltered group
AKT3_PS473		-0.09	0.01	0.43	0.61	-0.1	0.413	0.953	Unaltered group
MAP2K1_PS217_S221		0	0.07	0.32	0.34	-0.08	0.417	0.953	Unaltered group
CCND1	11q13.3	0.15	0.02	0.56	0.25	0.13	0.417	0.953	Altered group
EZH2	7q36.1	0.13	0.08	0.19	0.21	0.06	0.426	0.953	Altered group
EGFR_PY1173		0.01	0.04	0.14	0.2	-0.03	0.434	0.953	Unaltered group
MACC1	7p21.1	-0.13	0.01	0.5	0.57	-0.15	0.437	0.953	Unaltered group
CHGA	14q32.12	-0.05	0	0.18	0.24	-0.05	0.442	0.953	Unaltered group
RAB25	1q22	-0.1	0.01	0.47	0.56	-0.11	0.442	0.953	Unaltered group
ERBB3_PY1289		0.08	0.03	0.22	0.16	0.05	0.443	0.953	Altered group
CDKN1A	6p21.2	0.15	0.02	0.59	0.58	0.13	0.447	0.953	Altered group
EIF4G1	3q27.1	-0.47	-0.04	1.19	0.5	-0.43	0.461	0.953	Unaltered group
PRDX1	1p34.1	-0.03	0.03	0.29	0.43	-0.06	0.462	0.953	Unaltered group
TUBA1B	12q13.12	0.1	-0.06	0.78	0.95	0.16	0.474	0.953	Altered group
KDR	4q12	-0.11	-0.02	0.42	0.58	-0.09	0.477	0.953	Unaltered group
YBX1	1p34.2	-0.03	0.05	0.4	0.58	-0.08	0.477	0.953	Unaltered group
RPTOR	17q25.3	0.06	0.01	0.22	0.36	0.05	0.48	0.953	Altered group
STK11	19p13.3	0.06	0.01	0.25	0.19	0.05	0.481	0.953	Altered group
EEF2	19p13.3	0.04	-0.03	0.35	0.3	0.07	0.483	0.953	Altered group
PXN	12q24.23	-0.27	-0.11	0.76	0.54	-0.15	0.484	0.953	Unaltered group
PTEN	10q23.31	0.01	-0.06	0.36	0.39	0.07	0.487	0.953	Altered group
BIRC2	11q22.2	0.03	0.01	0.11	0.2	0.02	0.489	0.953	Altered group
YWHAE	17p13.3	0.05	0.02	0.13	0.17	0.03	0.496	0.953	Altered group
STAT5A	17q21.2	-0.16	0.01	0.87	0.66	-0.17	0.498	0.953	Unaltered group
TIGAR	12p13.32	0.15	0.06	0.46	0.35	0.09	0.498	0.953	Altered group
CDKN1B_PT198		0.13	0.08	0.24	0.23	0.05	0.499	0.953	Altered group
MAPK14	6p21.31	-0.03	0	0.2	0.27	-0.04	0.507	0.953	Unaltered group
PGR	11q22.1	0.11	0.06	0.23	0.24	0.04	0.507	0.953	Altered group
CAV1	7q31.2	-0.08	0.08	0.86	1.19	-0.16	0.514	0.953	Unaltered group
AKT1_PT308		-0.04	0.01	0.25	0.36	-0.05	0.517	0.953	Unaltered group
AKT2_PT308		-0.04	0.01	0.25	0.36	-0.05	0.517	0.953	Unaltered group
AKT3_PT308		-0.04	0.01	0.25	0.36	-0.05	0.517	0.953	Unaltered group
EIF4EBP1_PT37_T46		0.16	0.04	0.64	0.61	0.12	0.524	0.953	Altered group
GSK3A_PS21_S9		0.02	-0.08	0.52	0.58	0.1	0.532	0.953	Altered group
GSK3B_PS21_S9		0.02	-0.08	0.52	0.58	0.1	0.532	0.953	Altered group
FOXO3_PS318_S321		-0.02	0	0.15	0.18	-0.03	0.534	0.953	Unaltered group
MET_PY1235		0.08	0.05	0.17	0.17	0.03	0.534	0.953	Altered group
AKT1S1_PT246		0.03	0	0.18	0.18	0.03	0.536	0.953	Altered group
COPS5	8q13.1	0.11	0.05	0.2	0.23	0.06	0.538	0.953	Altered group
ESR1	6q25.1-q25.2	0.17	0.1	0.37	0.49	0.07	0.551	0.965	Altered group
BID	22q11.21	0.06	0.01	0.28	0.2	0.05	0.552	0.965	Altered group
BCL2	18q21.33	-0.02	0.06	0.49	0.47	-0.08	0.561	0.968	Unaltered group
PRKCA_PS657		0.13	0.03	0.61	0.5	0.1	0.571	0.968	Altered group
YAP1	11q22.1	0.03	0.08	0.31	0.37	-0.05	0.574	0.968	Unaltered group
SCD	10q24.31	0.05	0.02	0.2	0.22	0.03	0.577	0.968	Altered group
RAB11A	15q22.31	-0.01	0.03	0.23	0.24	-0.04	0.579	0.968	Unaltered group
RAB11B	19p13.2	-0.01	0.03	0.23	0.24	-0.04	0.579	0.968	Unaltered group
ETS1	11q24.3	0.06	0.02	0.24	0.22	0.04	0.589	0.972	Altered group
ARAF_PS299		0.13	0.08	0.3	0.42	0.05	0.59	0.972	Altered group
PREX1	20q13.13	0.07	0.02	0.35	0.26	0.05	0.605	0.978	Altered group
BAD_PS112		-0.08	-0.02	0.39	0.28	-0.06	0.607	0.978	Unaltered group
SMAD4	18q21.2	0.04	0.02	0.15	0.17	0.02	0.613	0.978	Altered group
IGFBP2	2q35	0.23	0.38	1.05	1.17	-0.15	0.622	0.978	Unaltered group
EIF4E	4q23	-0.02	-0.01	0.14	0.2	-0.02	0.627	0.978	Unaltered group
CTNNB1	3p22.1	-0.01	-0.12	0.83	0.77	0.12	0.627	0.978	Altered group
EGFR_PY1068		0.23	0.12	0.78	0.78	0.11	0.629	0.978	Altered group
CCNB1	5q13.2	0.21	0.11	0.81	0.8	0.11	0.643	0.978	Altered group
ACACA	17q12	-0.05	0.05	0.71	0.64	-0.09	0.644	0.978	Unaltered group
NDRG1_PT346		0.19	0.03	1.17	0.93	0.15	0.649	0.978	Altered group
PDK1_PS241		-0.08	-0.04	0.32	0.29	-0.04	0.65	0.978	Unaltered group
PRKAA1	5p13.1	0.06	0.02	0.32	0.26	0.04	0.66	0.978	Altered group
ARID1A	1p36.11	0.06	0.01	0.28	0.21	0.05	0.661	0.978	Altered group
PRKCA	17q24.2	0.11	0.04	0.62	0.41	0.08	0.669	0.978	Altered group
SRSF1	17q22	0.04	0.03	0.11	0.18	0.01	0.672	0.978	Altered group
MTOR	1p36.22	-0.04	0.01	0.46	0.36	-0.05	0.68	0.978	Unaltered group
XRCC1	19q13.31	0	0.04	0.27	0.24	-0.03	0.68	0.978	Unaltered group
ERBB2	17q12	0.09	-0.03	1.01	0.65	0.12	0.688	0.978	Altered group
RET_PY905		0.08	0.03	0.34	0.34	0.05	0.688	0.978	Altered group
STAT3_PY705		0.02	-0.04	0.53	0.43	0.06	0.689	0.978	Altered group
RAF1_PS338		0	0.03	0.24	0.17	-0.03	0.691	0.978	Unaltered group
MAPK14_PT180_Y182		-0.12	-0.04	0.69	0.58	-0.08	0.697	0.978	Unaltered group
ANXA1	9q21.13	0.17	0.11	0.48	0.74	0.05	0.702	0.978	Altered group
MAPK8_PT183		0.09	0.04	0.42	0.23	0.05	0.702	0.978	Altered group
YBX1_PS102		0	0.04	0.42	0.31	-0.05	0.702	0.978	Unaltered group
RPS6_PS235_S236		-0.03	0.07	0.9	0.68	-0.1	0.705	0.978	Unaltered group
EIF4EBP1_PS65		0.05	0.03	0.23	0.23	0.02	0.71	0.978	Altered group
ERBB2_PY1248		0.15	0.09	0.62	0.5	0.07	0.711	0.978	Altered group
DIABLO	12q24.31	0.09	0.13	0.44	0.57	-0.05	0.721	0.982	Unaltered group
VHL	3p25.3	-0.22	-0.12	1.04	1.46	-0.11	0.727	0.982	Unaltered group
IRS1	2q36.3	-0.01	0.01	0.21	0.21	-0.02	0.735	0.982	Unaltered group
SRC	20q11.23	0.01	0.04	0.25	0.32	-0.02	0.736	0.982	Unaltered group
YAP1_PS127		-0.05	0	0.53	0.59	-0.05	0.743	0.982	Unaltered group
ITGA2	5q11.2	0.09	0.05	0.52	0.45	0.05	0.747	0.982	Altered group
SMAD3	15q22.33	0.02	0.03	0.14	0.18	-0.01	0.749	0.982	Unaltered group
BECN1	17q21.31	-0.02	-0.01	0.13	0.21	-0.01	0.754	0.982	Unaltered group
MAPK9	5q35.3	-0.02	-0.05	0.29	0.26	0.03	0.758	0.982	Altered group
CDH1	16q22.1	-0.02	-0.11	1.03	0.73	0.09	0.762	0.982	Altered group
RICTOR_PT1135		0.07	0.05	0.23	0.21	0.02	0.766	0.982	Altered group
MYH11	16p13.11	-0.05	-0.17	1.4	1.47	0.12	0.775	0.982	Altered group
CTNNA1	5q31.2	0.03	0.01	0.18	0.13	0.02	0.776	0.982	Altered group
RICTOR	5p13.1	-0.09	-0.03	0.7	0.7	-0.06	0.778	0.982	Unaltered group
KEAP1	19p13.2	0.12	0.07	0.44	0.49	0.05	0.78	0.982	Altered group
GATA3	10p14	-0.01	0	0.18	0.21	-0.01	0.788	0.982	Unaltered group
PRKCB_PS660		0.07	0.01	0.82	0.64	0.06	0.793	0.982	Altered group
SYK	9q22.2	0.02	0.05	0.47	0.51	-0.04	0.795	0.982	Unaltered group
RPS6	9p22.1	-0.05	-0.02	0.35	0.45	-0.03	0.799	0.982	Unaltered group
SRC_PY527		-0.07	-0.02	0.59	0.61	-0.04	0.803	0.982	Unaltered group
FOXO3	6q21	0.03	0.02	0.13	0.18	0.01	0.803	0.982	Altered group
SYP	Xp11.23	0.4	0.26	1.61	0.98	0.14	0.808	0.982	Altered group
MYC	8q24.21	0.06	0.04	0.34	0.34	0.02	0.819	0.982	Altered group
CCNE1	19q12	0.09	0.06	0.42	0.42	0.03	0.819	0.982	Altered group
TYMS	18p11.32	0	0.02	0.24	0.29	-0.02	0.82	0.982	Unaltered group
DIRAS3	1p31.3	0.01	0.02	0.17	0.16	-0.01	0.833	0.982	Unaltered group
CD274	9p24.1	0.34	0.25	1.07	1.05	0.08	0.834	0.982	Altered group
AKT1	14q32.33	-0.11	-0.13	0.47	0.6	0.03	0.845	0.982	Altered group
AKT2	19q13.2	-0.11	-0.13	0.47	0.6	0.03	0.845	0.982	Altered group
AKT3	1q43-q44	-0.11	-0.13	0.47	0.6	0.03	0.845	0.982	Altered group
COL6A1	21q22.3	0.12	0.15	0.4	0.53	-0.02	0.848	0.982	Unaltered group
TGM2	20q11.23	0.14	0.11	0.62	0.54	0.03	0.848	0.982	Altered group
RB1_PS807_S811		0.04	0.06	0.52	0.56	-0.03	0.863	0.987	Unaltered group
BAP1	3p21.1	-0.02	-0.04	0.34	0.31	0.02	0.864	0.987	Altered group
RPS6KB1	17q23.1	-0.04	-0.02	0.45	0.34	-0.02	0.867	0.987	Unaltered group
RPS6_PS240_S244		0.13	0.07	1.2	0.82	0.06	0.871	0.987	Altered group
ACACA_PS79		0.03	0.06	0.79	0.55	-0.03	0.883	0.987	Unaltered group
ACACB_PS79		0.03	0.06	0.79	0.55	-0.03	0.883	0.987	Unaltered group
GAB2	11q14.1	0.07	0.06	0.27	0.52	0.01	0.887	0.987	Altered group
MRE11	11q21	0.03	0.04	0.22	0.2	-0.01	0.889	0.987	Unaltered group
YWHAZ	8q22.3	0.09	0.07	0.37	0.62	0.02	0.89	0.987	Altered group
TSC2	16p13.3	-0.09	-0.11	0.59	0.49	0.02	0.901	0.989	Altered group
PRKAA1_PT172		0	0.02	0.54	0.57	-0.02	0.905	0.989	Unaltered group
CDKN1B_PT157		0.02	0.02	0.11	0.25	0	0.906	0.989	Unaltered group
SQSTM1	5q35.3	0.15	0.12	1.02	0.74	0.03	0.91	0.989	Altered group
PRKCD_PS664		0.03	0.02	0.28	0.18	0.01	0.92	0.989	Altered group
TP53BP1	15q15.3	-0.04	-0.02	0.63	0.47	-0.02	0.923	0.989	Unaltered group
ESR1_PS118		0.05	0.05	0.14	0.26	0	0.929	0.989	Altered group
NOTCH1	9q34.3	0	-0.01	0.18	0.22	0	0.932	0.989	Altered group
ERBB3	12q13.2	0.06	0.07	0.32	0.46	-0.01	0.936	0.989	Unaltered group
CDH2	18q12.1	0.04	0.04	0.33	0.27	0.01	0.941	0.989	Altered group
RPS6KA1	1p36.11	0.06	0.05	0.52	0.4	0.01	0.944	0.989	Altered group
E2F1	20q11.22	0.01	0	0.17	0.21	0	0.945	0.989	Altered group
STMN1	1p36.11	0.07	0.07	0.3	0.28	0.01	0.949	0.989	Altered group
CASP7	10q25.3	0.17	0.18	0.93	0.72	-0.01	0.959	0.989	Unaltered group
KIT	4q12	0.22	0.23	0.87	0.79	-0.01	0.961	0.989	Unaltered group
WWTR1	3q25.1	0.02	0.02	0.22	0.26	0	0.963	0.989	Altered group
XRCC5	2q35	-0.02	-0.02	0.58	0.39	0.01	0.967	0.989	Altered group
BAK1	6p21.31	0.02	0.02	0.12	0.18	0	0.969	0.989	Altered group
TSC2_PT1462		-0.01	-0.01	0.26	0.31	0	0.972	0.989	Altered group
HSPA1A	6p21.33	0.15	0.16	1.12	0.82	-0.01	0.981	0.989	Unaltered group
EEF2K	16p12.2	-0.02	-0.02	0.44	0.45	0	0.981	0.989	Unaltered group
MTOR_PS2448		-0.03	-0.03	0.32	0.31	0	0.993	0.996	Unaltered group
SERPINE1	7q22.1	0.22	0.22	1.4	1.11	0	0.996	0.996	Unaltered group

## Sheet: B7_H1
Gene	Cytoband	Altered group	Unaltered group	Altered group	Unaltered group	Log Ratio	p-Value	q-Value	Higher expression in
PARP1	1q42.12	-0.12	0.09	0.16	0.39	-0.21	1.852e-05	0.002306	Unaltered group
CD274	9p24.1	1.87	0.11	1.46	0.86	1.76	3.19e-05	0.002306	Altered group
NAPSA	19q13.33	-0.12	0.22	0.26	0.64	-0.34	3.436e-05	0.002306	Unaltered group
SETD2	3p21.31	-0.07	0.22	0.25	0.78	-0.29	3.942e-05	0.002306	Unaltered group
GAPDH	12p13.31	0.8	0.01	0.94	0.85	0.79	0.0003516	0.0157	Altered group
AR	Xq12	-0.12	0.04	0.2	0.26	-0.17	0.0004035	0.0157	Unaltered group
ERRFI1	1p36.23	0.36	-0.04	0.52	0.29	0.4	0.0008508	0.0224	Altered group
FN1	2q35	0.72	0.1	0.79	0.82	0.62	0.0008522	0.0224	Altered group
ANXA1	9q21.13	0.74	0.07	0.88	0.7	0.67	0.0008607	0.0224	Altered group
CDKN1B	12p13.1	-0.15	0.02	0.22	0.24	-0.17	0.001023	0.0239	Unaltered group
EIF4EBP1	8p11.23	0.46	0.05	0.55	0.47	0.41	0.001195	0.0254	Altered group
MAPK1_PT202_Y204		-0.33	0.08	0.57	0.61	-0.41	0.00179	0.0264	Unaltered group
MAPK3_PT202_Y204		-0.33	0.08	0.57	0.61	-0.41	0.00179	0.0264	Unaltered group
IGFBP2	2q35	-0.27	0.42	0.98	1.17	-0.69	0.002023	0.0264	Unaltered group
PDCD4	10q25.2	-0.47	0.03	0.71	0.66	-0.5	0.002032	0.0264	Unaltered group
AKT1_PS473		-0.34	0.03	0.53	0.61	-0.37	0.002032	0.0264	Unaltered group
AKT2_PS473		-0.34	0.03	0.53	0.61	-0.37	0.002032	0.0264	Unaltered group
AKT3_PS473		-0.34	0.03	0.53	0.61	-0.37	0.002032	0.0264	Unaltered group
MYH9_PS1943		0.22	-0.18	0.57	0.67	0.4	0.002454	0.0302	Altered group
AKT1_PT308		-0.19	0.02	0.32	0.35	-0.22	0.003114	0.0318	Unaltered group
AKT2_PT308		-0.19	0.02	0.32	0.35	-0.22	0.003114	0.0318	Unaltered group
AKT3_PT308		-0.19	0.02	0.32	0.35	-0.22	0.003114	0.0318	Unaltered group
CHGA	14q32.12	-0.12	0.01	0.17	0.25	-0.13	0.003123	0.0318	Unaltered group
ERBB3	12q13.2	-0.2	0.08	0.43	0.45	-0.29	0.003288	0.0321	Unaltered group
NF2	22q12.2	0.34	0	0.52	0.34	0.34	0.003702	0.0346	Altered group
CCNB1	5q13.2	0.54	0.08	0.73	0.8	0.46	0.0053	0.0477	Altered group
KIT	4q12	-0.19	0.26	0.73	0.78	-0.45	0.005742	0.0498	Unaltered group
FOXO3_PS318_S321		-0.1	0.01	0.17	0.18	-0.11	0.005958	0.0498	Unaltered group
ITGA2	5q11.2	0.36	0.02	0.58	0.43	0.34	0.008124	0.0641	Altered group
AXL	19q13.2	0.21	-0.04	0.38	0.22	0.25	0.008215	0.0641	Altered group
TFRC	3q29	0.64	0.12	0.9	0.84	0.52	0.009499	0.0671	Altered group
ASNS	7q21.3	0.57	0.07	0.87	0.75	0.5	0.009635	0.0671	Altered group
RAB25	1q22	-0.25	0.02	0.47	0.56	-0.27	0.009695	0.0671	Unaltered group
TSC2_PT1462		-0.18	0	0.33	0.31	-0.19	0.009756	0.0671	Unaltered group
BCL2L11	2q13	-0.13	0.06	0.33	0.46	-0.19	0.0111	0.0742	Unaltered group
FOXM1	12p13.33	0.36	0.07	0.52	0.41	0.29	0.0117	0.0758	Altered group
CLDN7	17p13.1	-0.19	0.23	0.74	0.93	-0.42	0.0122	0.0769	Unaltered group
CHEK1	11q24.2	-0.06	0.08	0.26	0.37	-0.14	0.0159	0.0976	Unaltered group
MSH6	2p16.3	0.21	0	0.39	0.48	0.21	0.0163	0.0979	Altered group
BIRC2	11q22.2	0.11	0.01	0.2	0.19	0.1	0.0183	0.107	Altered group
LCK	1p35.2	0.22	-0.03	0.49	0.35	0.25	0.0201	0.115	Altered group
CDKN2A	9p21.3	-0.07	0.12	0.32	0.45	-0.19	0.0209	0.116	Unaltered group
AKT1S1_PT246		-0.11	0.01	0.25	0.18	-0.12	0.0222	0.12	Unaltered group
STK11	19p13.3	0.12	0	0.24	0.19	0.12	0.0225	0.12	Altered group
MSH2	2p21-p16.3	0.17	-0.05	0.43	0.44	0.21	0.023	0.12	Altered group
KRT5	12q13.13	-0.11	0.02	0.22	0.37	-0.13	0.0251	0.127	Unaltered group
RAD50	5q31.1	0.07	-0.06	0.26	0.24	0.13	0.0264	0.131	Altered group
PECAM1	17q23.3	-0.1	0.04	0.28	0.34	-0.14	0.0277	0.133	Unaltered group
RET_PY905		-0.14	0.05	0.34	0.34	-0.19	0.0279	0.133	Unaltered group
MAPK14	6p21.31	0.12	-0.01	0.27	0.26	0.13	0.029	0.136	Altered group
PTEN	10q23.31	0.1	-0.07	0.38	0.39	0.18	0.0319	0.146	Altered group
RPTOR	17q25.3	0.16	0	0.34	0.35	0.16	0.033	0.148	Altered group
MTOR_PS2448		-0.18	-0.02	0.36	0.3	-0.16	0.0351	0.153	Unaltered group
ANXA7	10q22.2	0.13	0	0.29	0.18	0.13	0.0354	0.153	Altered group
EGFR_PY1173		-0.03	0.04	0.17	0.2	-0.08	0.0367	0.156	Unaltered group
PCNA	20p12.3	0.17	0.04	0.29	0.28	0.13	0.0426	0.178	Altered group
PRKCA	17q24.2	0.28	0.02	0.6	0.4	0.26	0.0453	0.185	Altered group
E2F1	20q11.22	-0.08	0.01	0.17	0.21	-0.09	0.046	0.185	Unaltered group
YWHAZ	8q22.3	0.3	0.05	0.57	0.61	0.25	0.047	0.186	Altered group
CDKN1A	6p21.2	0.22	0.01	0.47	0.58	0.2	0.0483	0.186	Altered group
STAT3_PY705		-0.24	-0.03	0.5	0.42	-0.21	0.049	0.186	Unaltered group
EIF4EBP1_PT70		0.17	0.03	0.31	0.31	0.13	0.0492	0.186	Altered group
PRKCA_PS657		0.26	0.01	0.59	0.5	0.25	0.0501	0.186	Altered group
MAPK14_PT180_Y182		-0.33	-0.02	0.73	0.57	-0.3	0.0515	0.186	Unaltered group
SERPINE1	7q22.1	0.81	0.18	1.55	1.07	0.64	0.053	0.186	Altered group
KDR	4q12	0.25	-0.04	0.72	0.56	0.3	0.0531	0.186	Altered group
EEF2	19p13.3	0.1	-0.04	0.34	0.3	0.14	0.0534	0.186	Altered group
PRKAA1_PT172		0.24	0	0.58	0.57	0.24	0.0592	0.204	Altered group
RICTOR_PT1135		-0.05	0.06	0.26	0.21	-0.1	0.0602	0.204	Unaltered group
SHC1_PY317		-0.11	0.02	0.34	0.23	-0.13	0.0616	0.206	Unaltered group
CASP9	1p36.21	-0.05	0.03	0.16	0.22	-0.08	0.0647	0.213	Unaltered group
TSC1	9q34	0.1	-0.16	0.64	0.56	0.25	0.0666	0.217	Altered group
PIK3R1	5q13.1	0.03	-0.07	0.29	0.34	0.11	0.0834	0.264	Altered group
PIK3R2	19p13.11	0.03	-0.07	0.29	0.34	0.11	0.0834	0.264	Altered group
BAD_PS112		-0.15	-0.02	0.37	0.27	-0.13	0.0866	0.266	Unaltered group
RAB11A	15q22.31	-0.06	0.03	0.25	0.24	-0.09	0.0876	0.266	Unaltered group
RAB11B	19p13.2	-0.06	0.03	0.25	0.24	-0.09	0.0876	0.266	Unaltered group
PREX1	20q13.13	0.13	0.01	0.32	0.26	0.11	0.096	0.288	Altered group
SRC_PY527		-0.25	-0.01	0.7	0.6	-0.24	0.102	0.299	Unaltered group
YAP1_PS127		-0.17	0.01	0.51	0.59	-0.18	0.102	0.299	Unaltered group
BCL2	18q21.33	-0.09	0.07	0.45	0.47	-0.16	0.106	0.306	Unaltered group
PRDX1	1p34.1	-0.1	0.04	0.41	0.43	-0.14	0.108	0.308	Unaltered group
TP53	17p13.1	0.19	0.01	0.53	0.55	0.18	0.11	0.308	Altered group
CDKN1B_PT157		-0.03	0.02	0.14	0.26	-0.05	0.11	0.308	Unaltered group
RAF1	3p25.2	0.11	0.04	0.23	0.17	0.08	0.115	0.317	Altered group
CCNE1	19q12	0.18	0.06	0.36	0.42	0.12	0.118	0.321	Altered group
GSK3A	19q13.2	0.06	-0.04	0.3	0.26	0.1	0.121	0.323	Altered group
GSK3B	3q13.33	0.06	-0.04	0.3	0.26	0.1	0.121	0.323	Altered group
SMAD3	15q22.33	-0.02	0.04	0.16	0.18	-0.05	0.126	0.332	Unaltered group
RBM15	1p13.3	0.11	-0.04	0.47	0.54	0.15	0.128	0.333	Altered group
NFE2L2	2q31.2	0.02	0.07	0.14	0.24	-0.06	0.13	0.334	Unaltered group
RPS6KA1_PT359_S363		-0.11	-0.02	0.27	0.25	-0.09	0.132	0.335	Unaltered group
SNAI1	20q13.13	0.04	0.27	0.69	1.02	-0.23	0.134	0.337	Unaltered group
ESR1_PS118		-0.01	0.05	0.19	0.26	-0.06	0.138	0.343	Unaltered group
CASP3	4q35.1	-0.01	0.07	0.24	0.32	-0.09	0.14	0.343	Unaltered group
ERCC1	19q13.32	-0.03	0.08	0.33	0.53	-0.11	0.141	0.343	Unaltered group
PIK3CA	3q26.32	0.07	-0.01	0.25	0.19	0.08	0.146	0.352	Altered group
MET_PY1235		0.14	0.04	0.33	0.15	0.1	0.148	0.353	Altered group
CASP7	10q25.3	0.45	0.16	0.95	0.7	0.29	0.152	0.359	Altered group
SYP	Xp11.23	-0.09	0.3	1.15	0.98	-0.39	0.155	0.362	Unaltered group
ATM	11q22.3	0.14	-0.13	0.9	0.73	0.27	0.158	0.365	Altered group
G6PD	Xq28	0.03	0.18	0.46	0.79	-0.15	0.16	0.368	Unaltered group
RPS6KB1	17q23.1	0.09	-0.03	0.4	0.34	0.12	0.162	0.368	Altered group
SQSTM1	5q35.3	0.34	0.1	0.82	0.74	0.24	0.173	0.389	Altered group
BRAF	7q34	0.13	-0.06	0.65	0.58	0.19	0.176	0.392	Altered group
RPS6KB1_PT389		-0.02	0.06	0.26	0.27	-0.08	0.179	0.394	Unaltered group
XRCC1	19q13.31	-0.02	0.04	0.19	0.24	-0.06	0.181	0.395	Unaltered group
RAF1_PS338		-0.03	0.03	0.23	0.17	-0.06	0.187	0.405	Unaltered group
TIGAR	12p13.32	0.15	0.06	0.35	0.36	0.1	0.2	0.429	Altered group
RB1	13q14.2	0.02	0.12	0.36	0.51	-0.1	0.205	0.434	Unaltered group
EIF4E	4q23	0.03	-0.01	0.16	0.2	0.04	0.206	0.434	Altered group
ETS1	11q24.3	0.09	0.02	0.26	0.22	0.07	0.21	0.435	Altered group
SYK	9q22.2	0.2	0.04	0.6	0.5	0.16	0.212	0.435	Altered group
PGR	11q22.1	0.01	0.07	0.24	0.24	-0.06	0.214	0.435	Unaltered group
PARK7	1p36.23	0.07	0	0.28	0.32	0.07	0.214	0.435	Altered group
RAD51	15q15.1	0.09	0	0.33	0.29	0.09	0.217	0.435	Altered group
CDH3	16q22.1	0.01	-0.06	0.24	0.34	0.07	0.218	0.435	Altered group
MAPK8_PT183		-0.04	0.05	0.37	0.23	-0.1	0.219	0.435	Unaltered group
FOXO3	6q21	-0.03	0.02	0.19	0.18	-0.05	0.239	0.471	Unaltered group
RPS6_PS235_S236		-0.15	0.08	0.96	0.66	-0.23	0.241	0.471	Unaltered group
CCND1	11q13.3	0.12	0.02	0.41	0.25	0.1	0.245	0.474	Altered group
MYH11	16p13.11	-0.47	-0.14	1.34	1.47	-0.33	0.251	0.479	Unaltered group
MET	7q31	0.09	0.24	0.61	0.93	-0.15	0.252	0.479	Unaltered group
ACACA	17q12	0.2	0.03	0.69	0.64	0.16	0.256	0.479	Altered group
NFKB1_PS536		0.22	0.06	0.67	0.69	0.16	0.256	0.479	Altered group
MAPK1	22q11.22	0	-0.12	0.52	0.53	0.12	0.261	0.486	Altered group
PDK1_PS241		0.03	-0.05	0.32	0.29	0.07	0.264	0.486	Altered group
PDK1	2q31.1	-0.05	0.01	0.23	0.2	-0.05	0.267	0.488	Unaltered group
NDRG1_PT346		-0.18	0.06	1.03	0.93	-0.24	0.271	0.49	Unaltered group
CDK1	10q21.2	-0.05	0	0.2	0.18	-0.05	0.272	0.49	Unaltered group
CDH2	18q12.1	-0.03	0.04	0.31	0.26	-0.07	0.28	0.5	Unaltered group
KEAP1	19p13.2	0.18	0.06	0.46	0.5	0.12	0.29	0.514	Altered group
DIRAS3	1p31.3	-0.01	0.02	0.16	0.16	-0.04	0.294	0.516	Unaltered group
ADAR	1q21.3	-0.04	0.02	0.12	0.15	-0.07	0.296	0.516	Unaltered group
SRC_PY416		-0.07	0.07	0.65	0.52	-0.14	0.317	0.54	Unaltered group
EZH2	7q36.1	0.03	0.08	0.24	0.21	-0.06	0.317	0.54	Unaltered group
ACACA_PS79		0.19	0.05	0.67	0.55	0.14	0.322	0.54	Altered group
ACACB_PS79		0.19	0.05	0.67	0.55	0.14	0.322	0.54	Altered group
ERBB2_PY1248		-0.02	0.1	0.57	0.5	-0.12	0.322	0.54	Unaltered group
MAP2K1_PS217_S221		-0.01	0.08	0.41	0.33	-0.08	0.323	0.54	Unaltered group
RICTOR	5p13.1	-0.15	-0.02	0.62	0.71	-0.13	0.329	0.545	Unaltered group
RPS6	9p22.1	-0.09	-0.02	0.34	0.45	-0.07	0.331	0.545	Unaltered group
AKT1	14q32.33	-0.02	-0.14	0.58	0.59	0.12	0.347	0.557	Altered group
AKT2	19q13.2	-0.02	-0.14	0.58	0.59	0.12	0.347	0.557	Altered group
AKT3	1q43-q44	-0.02	-0.14	0.58	0.59	0.12	0.347	0.557	Altered group
BRCA2	13q13.1	-0.05	0	0.22	0.21	-0.05	0.349	0.557	Unaltered group
CTLA4	2q33.2	-0.12	-0.32	0.88	1.08	0.2	0.35	0.557	Altered group
CDH1	16q22.1	-0.29	-0.09	1.07	0.71	-0.2	0.376	0.595	Unaltered group
BID	22q11.21	0.05	0.01	0.23	0.21	0.04	0.379	0.596	Altered group
EIF4EBP1_PS65		0.07	0.03	0.25	0.22	0.05	0.384	0.599	Altered group
CHEK2_PT68		0.03	0.08	0.28	0.24	-0.05	0.396	0.602	Unaltered group
DIABLO	12q24.31	0.06	0.14	0.38	0.57	-0.07	0.398	0.602	Unaltered group
CHEK2	22q12.1	0.12	0.04	0.48	0.42	0.09	0.398	0.602	Altered group
GSK3A_PS21_S9		-0.18	-0.07	0.66	0.57	-0.12	0.399	0.602	Unaltered group
GSK3B_PS21_S9		-0.18	-0.07	0.66	0.57	-0.12	0.399	0.602	Unaltered group
GSK3A_PS9		-0.2	-0.09	0.7	0.61	-0.12	0.422	0.629	Unaltered group
GSK3B_PS9		-0.2	-0.09	0.7	0.61	-0.12	0.422	0.629	Unaltered group
TP53BP1	15q15.3	0.07	-0.03	0.62	0.47	0.1	0.427	0.629	Altered group
ERBB3_PY1289		0	0.04	0.21	0.16	-0.03	0.428	0.629	Unaltered group
YAP1	11q22.1	0.03	0.09	0.34	0.37	-0.06	0.431	0.629	Unaltered group
STAT5A	17q21.2	0.14	-0.01	0.89	0.65	0.15	0.433	0.629	Altered group
SRSF1	17q22	0.01	0.03	0.11	0.18	-0.02	0.446	0.644	Unaltered group
FASN	17q25.3	-0.03	0.07	0.6	0.75	-0.1	0.455	0.654	Unaltered group
EIF4G1	3q27.1	-0.47	-0.04	1.19	0.5	-0.43	0.461	0.658	Unaltered group
PEA15_PS116		0.11	0.05	0.41	0.35	0.06	0.482	0.683	Altered group
CAV1	7q31.2	-0.07	0.09	1.1	1.18	-0.16	0.49	0.691	Unaltered group
BAX	19q13.33	0.03	0.08	0.37	0.35	-0.05	0.498	0.698	Unaltered group
BCL2L1	20q11.21	0.01	0.04	0.22	0.25	-0.03	0.501	0.698	Unaltered group
MACC1	7p21.1	-0.06	0.02	0.48	0.57	-0.08	0.511	0.707	Unaltered group
MRE11	11q21	0.01	0.04	0.21	0.2	-0.03	0.522	0.719	Unaltered group
DVL3	3q27.1	0	-0.03	0.26	0.26	0.03	0.537	0.731	Altered group
COPS5	8q13.1	0.11	0.05	0.2	0.23	0.06	0.538	0.731	Altered group
SMAD4	18q21.2	0	0.02	0.18	0.17	-0.02	0.54	0.731	Unaltered group
CTNNB1	3p22.1	-0.02	-0.13	0.82	0.77	0.1	0.546	0.734	Altered group
INPP4B	4q31.21	0.18	0.08	0.84	0.7	0.1	0.555	0.74	Altered group
BECN1	17q21.31	-0.03	-0.01	0.15	0.22	-0.02	0.557	0.74	Unaltered group
XBP1	22q12.1	-0.02	0	0.17	0.28	-0.02	0.571	0.752	Unaltered group
RPS6_PS240_S244		-0.05	0.08	1.19	0.8	-0.14	0.572	0.752	Unaltered group
MS4A1	11q12.2	0.03	0.06	0.27	0.26	-0.03	0.589	0.768	Unaltered group
TYMS	18p11.32	-0.01	0.02	0.23	0.29	-0.03	0.591	0.768	Unaltered group
ARID1A	1p36.11	0.04	0.01	0.2	0.21	0.02	0.603	0.78	Altered group
YBX1	1p34.2	0	0.06	0.49	0.58	-0.05	0.609	0.78	Unaltered group
NKX2-1	14q13.3	-0.42	-0.25	1.58	1.49	-0.17	0.61	0.78	Unaltered group
PEA15	1q23.2	0.08	0.04	0.39	0.34	0.04	0.621	0.79	Altered group
CHEK1_PS345		-0.02	0	0.15	0.14	-0.02	0.63	0.797	Unaltered group
WWTR1	3q25.1	0.05	0.02	0.31	0.25	0.03	0.635	0.799	Altered group
EIF4EBP1_PT37_T46		-0.02	0.05	0.71	0.6	-0.07	0.639	0.8	Unaltered group
SCD	10q24.31	0	0.02	0.2	0.22	-0.02	0.645	0.803	Unaltered group
HSPA1A	6p21.33	0.07	0.16	0.96	0.82	-0.09	0.649	0.804	Unaltered group
TGM2	20q11.23	0.18	0.1	0.83	0.51	0.08	0.654	0.805	Altered group
TUBA1B	12q13.12	-0.17	-0.05	1.37	0.91	-0.12	0.666	0.813	Unaltered group
MAPK9	5q35.3	-0.03	-0.05	0.28	0.26	0.02	0.667	0.813	Altered group
TSC2	16p13.3	-0.06	-0.11	0.55	0.49	0.05	0.673	0.814	Altered group
EGFR	7p11.2	0.1	0.07	0.35	0.42	0.03	0.677	0.814	Altered group
MYC	8q24.21	0.07	0.04	0.37	0.34	0.03	0.679	0.814	Altered group
PXN	12q24.23	-0.17	-0.12	0.64	0.54	-0.05	0.685	0.818	Unaltered group
PDCD1	2q37.3	-0.02	0.01	0.24	0.57	-0.03	0.695	0.825	Unaltered group
RB1_PS807_S811		0.01	0.07	0.75	0.54	-0.06	0.698	0.825	Unaltered group
ESR1	6q25.1-q25.2	0.16	0.1	0.71	0.47	0.06	0.703	0.825	Altered group
SMAD1	4q31.21	0.04	0.03	0.21	0.22	0.02	0.708	0.825	Altered group
RPS6KA1	1p36.11	0.08	0.05	0.39	0.4	0.03	0.708	0.825	Altered group
YWHAE	17p13.3	0.01	0.02	0.17	0.17	-0.01	0.72	0.835	Unaltered group
EEF2K	16p12.2	-0.05	-0.02	0.38	0.45	-0.03	0.73	0.841	Unaltered group
YWHAB	20q13.12	0.02	0.04	0.25	0.22	-0.02	0.736	0.841	Unaltered group
NRAS	1p13.2	-0.03	-0.02	0.16	0.15	-0.01	0.739	0.841	Unaltered group
YBX1_PS102		0.01	0.04	0.52	0.3	-0.04	0.74	0.841	Unaltered group
NRG1	8p12	0.06	0.04	0.38	0.21	0.02	0.752	0.851	Altered group
PRKCB_PS660		0.06	0.01	0.79	0.63	0.05	0.762	0.858	Altered group
IRS1	2q36.3	0.02	0	0.23	0.21	0.01	0.773	0.861	Altered group
ACVRL1	12q13.13	0.01	0.02	0.19	0.24	-0.01	0.773	0.861	Unaltered group
CTNNA1	5q31.2	0.03	0.01	0.18	0.13	0.02	0.776	0.861	Altered group
PRKAA1	5p13.1	0.04	0.02	0.31	0.26	0.02	0.796	0.879	Altered group
SRC	20q11.23	0.02	0.04	0.26	0.32	-0.01	0.8	0.879	Unaltered group
CDKN1B_PT198		0.09	0.08	0.19	0.24	0.01	0.829	0.907	Altered group
PRKCD_PS664		0.03	0.02	0.23	0.19	0.01	0.843	0.914	Altered group
MAP2K1	15q22.31	0.01	0.03	0.52	0.32	-0.02	0.847	0.914	Unaltered group
STMN1	1p36.11	0.06	0.07	0.31	0.28	-0.01	0.848	0.914	Unaltered group
CCNE2	8q22.1	0.04	0.03	0.18	0.22	0.01	0.864	0.927	Altered group
JUN_PS73		0.01	0	0.34	0.26	0.01	0.868	0.928	Altered group
NOTCH1	9q34.3	-0.01	-0.01	0.16	0.22	-0.01	0.873	0.928	Unaltered group
ARAF_PS299		0.07	0.09	0.46	0.42	-0.01	0.899	0.952	Unaltered group
BAP1	3p21.1	-0.04	-0.04	0.27	0.31	-0.01	0.914	0.964	Unaltered group
EGFR_PY1068		0.11	0.12	0.67	0.79	-0.01	0.927	0.973	Unaltered group
XRCC5	2q35	-0.03	-0.02	0.59	0.38	-0.01	0.934	0.976	Unaltered group
BAK1	6p21.31	0.02	0.02	0.13	0.18	0	0.943	0.977	Unaltered group
ERBB2	17q12	-0.02	-0.03	0.82	0.66	0.01	0.944	0.977	Altered group
VHL	3p25.3	-0.14	-0.12	1.69	1.43	-0.02	0.95	0.98	Unaltered group
CASP8	2q33.1	0.18	0.17	0.59	0.72	0.01	0.96	0.985	Altered group
TP63	3q28	0.13	0.13	1.03	0.9	0.01	0.981	0.998	Altered group
MTOR	1p36.22	0.01	0.01	0.46	0.35	0	0.983	0.998	Unaltered group
LCN2	9q34.11	0.24	0.24	1.19	1.38	0.01	0.985	0.998	Altered group
COL6A1	21q22.3	0.15	0.15	0.57	0.53	0	0.993	0.998	Altered group
GAB2	11q14.1	0.06	0.06	0.53	0.51	0	0.994	0.998	Altered group
GATA3	10p14	0	0	0.19	0.22	0	0.998	0.998	Altered group

## Sheet: B7_H2
Gene	Cytoband	Altered group	Unaltered group	Altered group	Unaltered group	Log Ratio	p-Value	q-Value	Higher expression in
SNAI1	20q13.13	-0.15	0.26	0.17	1.01	-0.41	0.0005741	0.132	Unaltered group
SMAD4	18q21.2	-0.09	0.02	0.05	0.17	-0.11	0.001188	0.137	Unaltered group
CASP8	2q33.1	-0.11	0.18	0.16	0.72	-0.29	0.00498	0.382	Unaltered group
MET	7q31	-0.01	0.23	0.16	0.92	-0.24	0.0112	0.476	Unaltered group
SRC	20q11.23	0.42	0.03	0.26	0.32	0.4	0.0136	0.476	Altered group
RB1	13q14.2	-0.13	0.11	0.17	0.51	-0.24	0.0139	0.476	Unaltered group
PRKAA1	5p13.1	-0.15	0.03	0.12	0.26	-0.18	0.0145	0.476	Unaltered group
XRCC5	2q35	0.2	-0.03	0.18	0.4	0.23	0.0285	0.785	Altered group
MAP2K1	15q22.31	0.31	0.02	0.24	0.33	0.29	0.0307	0.785	Altered group
BIRC2	11q22.2	-0.11	0.01	0.12	0.19	-0.12	0.0528	0.981	Unaltered group
CASP7	10q25.3	-0.18	0.19	0.38	0.73	-0.37	0.0631	0.981	Unaltered group
FASN	17q25.3	-0.3	0.07	0.38	0.74	-0.37	0.0655	0.981	Unaltered group
CDKN2A	9p21.3	-0.14	0.11	0.24	0.44	-0.24	0.0833	0.981	Unaltered group
KDR	4q12	-0.19	-0.02	0.2	0.58	-0.17	0.0924	0.981	Unaltered group
BCL2	18q21.33	-0.18	0.06	0.29	0.47	-0.25	0.0928	0.981	Unaltered group
EEF2K	16p12.2	0.19	-0.02	0.27	0.45	0.21	0.107	0.981	Altered group
RAF1	3p25.2	-0.04	0.04	0.1	0.18	-0.08	0.109	0.981	Unaltered group
LCN2	9q34.11	-0.43	0.25	0.81	1.37	-0.68	0.132	0.981	Unaltered group
WWTR1	3q25.1	0.33	0.01	0.45	0.25	0.32	0.145	0.981	Altered group
AR	Xq12	-0.08	0.03	0.15	0.26	-0.11	0.145	0.981	Unaltered group
ACACA	17q12	-0.25	0.05	0.44	0.65	-0.3	0.151	0.981	Unaltered group
ACACA_PS79		-0.34	0.06	0.61	0.56	-0.4	0.163	0.981	Unaltered group
ACACB_PS79		-0.34	0.06	0.61	0.56	-0.4	0.163	0.981	Unaltered group
XRCC1	19q13.31	-0.13	0.04	0.25	0.24	-0.17	0.166	0.981	Unaltered group
MAPK1	22q11.22	0.06	-0.11	0.26	0.53	0.17	0.169	0.981	Altered group
PREX1	20q13.13	-0.04	0.02	0.1	0.27	-0.06	0.177	0.981	Unaltered group
ARAF_PS299		0.26	0.08	0.29	0.42	0.18	0.182	0.981	Altered group
CDK1	10q21.2	-0.08	0	0.12	0.18	-0.08	0.187	0.981	Unaltered group
DIRAS3	1p31.3	-0.05	0.02	0.11	0.16	-0.07	0.192	0.981	Unaltered group
EEF2	19p13.3	0.03	-0.03	0.1	0.31	0.06	0.204	0.981	Altered group
NF2	22q12.2	-0.19	0.03	0.38	0.36	-0.22	0.212	0.981	Unaltered group
ESR1	6q25.1-q25.2	0.92	0.09	1.44	0.45	0.82	0.22	0.981	Altered group
SMAD1	4q31.21	-0.07	0.03	0.17	0.22	-0.1	0.222	0.981	Unaltered group
PEA15	1q23.2	0.2	0.04	0.27	0.34	0.16	0.224	0.981	Altered group
MS4A1	11q12.2	-0.15	0.06	0.37	0.25	-0.21	0.226	0.981	Unaltered group
ARID1A	1p36.11	-0.12	0.02	0.22	0.21	-0.14	0.227	0.981	Unaltered group
CDKN1B_PT157		0.4	0.01	0.74	0.23	0.39	0.256	0.981	Altered group
KEAP1	19p13.2	-0.29	0.08	0.64	0.49	-0.38	0.257	0.981	Unaltered group
PTEN	10q23.31	-0.27	-0.06	0.41	0.39	-0.21	0.261	0.981	Unaltered group
DIABLO	12q24.31	-0.05	0.13	0.34	0.57	-0.18	0.262	0.981	Unaltered group
TGM2	20q11.23	-0.06	0.11	0.32	0.54	-0.17	0.263	0.981	Unaltered group
AKT1S1_PT246		0.09	0	0.17	0.18	0.09	0.272	0.981	Altered group
PDK1	2q31.1	0.08	0	0.15	0.2	0.07	0.28	0.981	Altered group
PECAM1	17q23.3	-0.06	0.03	0.18	0.34	-0.09	0.285	0.981	Unaltered group
COL6A1	21q22.3	0.3	0.14	0.32	0.53	0.16	0.285	0.981	Altered group
GATA3	10p14	-0.13	0	0.29	0.21	-0.14	0.297	0.981	Unaltered group
BAK1	6p21.31	-0.02	0.02	0.1	0.18	-0.05	0.306	0.981	Unaltered group
STAT3_PY705		-0.18	-0.04	0.31	0.43	-0.14	0.317	0.981	Unaltered group
YBX1	1p34.2	-0.26	0.06	0.69	0.57	-0.31	0.32	0.981	Unaltered group
SQSTM1	5q35.3	0.38	0.12	0.58	0.75	0.26	0.32	0.981	Altered group
SYP	Xp11.23	1.2	0.25	1.93	0.97	0.96	0.33	0.981	Altered group
E2F1	20q11.22	-0.08	0	0.18	0.21	-0.09	0.332	0.981	Unaltered group
BCL2L11	2q13	-0.16	0.05	0.48	0.45	-0.21	0.333	0.981	Unaltered group
PEA15_PS116		0.15	0.06	0.22	0.36	0.1	0.336	0.981	Altered group
BAX	19q13.33	-0.06	0.08	0.32	0.35	-0.14	0.338	0.981	Unaltered group
NAPSA	19q13.33	0.07	0.2	0.26	0.63	-0.13	0.339	0.981	Unaltered group
GAPDH	12p13.31	0.32	0.06	0.61	0.89	0.26	0.34	0.981	Altered group
NDRG1_PT346		0.53	0.03	1.17	0.93	0.5	0.343	0.981	Altered group
YWHAZ	8q22.3	-0.11	0.07	0.43	0.61	-0.18	0.343	0.981	Unaltered group
RAF1_PS338		0.12	0.03	0.23	0.17	0.1	0.353	0.981	Altered group
SMAD3	15q22.33	-0.02	0.03	0.12	0.18	-0.05	0.358	0.981	Unaltered group
MAP2K1_PS217_S221		0.28	0.07	0.52	0.34	0.22	0.358	0.981	Altered group
RICTOR_PT1135		-0.01	0.05	0.14	0.21	-0.06	0.359	0.981	Unaltered group
EIF4EBP1_PT70		0.13	0.04	0.21	0.31	0.08	0.37	0.981	Altered group
YBX1_PS102		0.24	0.04	0.52	0.31	0.21	0.379	0.981	Altered group
NFE2L2	2q31.2	-0.06	0.07	0.32	0.23	-0.14	0.391	0.981	Unaltered group
PRKCD_PS664		0.08	0.02	0.15	0.19	0.06	0.393	0.981	Altered group
RAB11A	15q22.31	0.09	0.02	0.16	0.24	0.06	0.396	0.981	Altered group
RAB11B	19p13.2	0.09	0.02	0.16	0.24	0.06	0.396	0.981	Altered group
IRS1	2q36.3	0.09	0	0.23	0.21	0.09	0.396	0.981	Altered group
PIK3CA	3q26.32	-0.06	0	0.15	0.19	-0.06	0.4	0.981	Unaltered group
EIF4EBP1	8p11.23	-0.05	0.08	0.36	0.49	-0.14	0.407	0.981	Unaltered group
BECN1	17q21.31	0.06	-0.01	0.19	0.21	0.07	0.407	0.981	Altered group
NRG1	8p12	0.13	0.04	0.24	0.22	0.09	0.409	0.981	Altered group
ERBB2	17q12	0.2	-0.03	0.63	0.67	0.23	0.41	0.981	Altered group
FOXO3_PS318_S321		-0.04	0	0.12	0.18	-0.05	0.414	0.981	Unaltered group
MACC1	7p21.1	-0.13	0.01	0.35	0.57	-0.14	0.418	0.981	Unaltered group
FOXM1	12p13.33	-0.05	0.09	0.39	0.43	-0.14	0.419	0.981	Unaltered group
NRAS	1p13.2	-0.05	-0.02	0.09	0.15	-0.03	0.424	0.981	Unaltered group
ERBB3_PY1289		-0.01	0.04	0.14	0.17	-0.05	0.428	0.981	Unaltered group
PGR	11q22.1	0.02	0.07	0.12	0.24	-0.04	0.429	0.981	Unaltered group
ACVRL1	12q13.13	0.15	0.01	0.38	0.23	0.14	0.43	0.981	Altered group
PARP1	1q42.12	0.55	0.06	1.27	0.34	0.48	0.445	0.981	Altered group
CDH3	16q22.1	-0.01	-0.05	0.14	0.34	0.05	0.45	0.981	Altered group
ESR1_PS118		0.15	0.04	0.32	0.25	0.11	0.453	0.981	Altered group
MYH9_PS1943		-0.33	-0.15	0.53	0.67	-0.18	0.454	0.981	Unaltered group
SETD2	3p21.31	0.05	0.2	0.46	0.76	-0.15	0.468	0.981	Unaltered group
RPS6KA1_PT359_S363		0.11	-0.03	0.42	0.25	0.13	0.476	0.981	Altered group
ITGA2	5q11.2	0.13	0.05	0.28	0.45	0.09	0.482	0.981	Altered group
ATM	11q22.3	-0.41	-0.1	0.99	0.74	-0.31	0.484	0.981	Unaltered group
CASP3	4q35.1	0.33	0.06	0.8	0.3	0.27	0.496	0.981	Altered group
RBM15	1p13.3	-0.37	-0.03	1.16	0.52	-0.34	0.5	0.981	Unaltered group
SHC1_PY317		0.08	0.01	0.23	0.24	0.07	0.5	0.981	Altered group
RAD50	5q31.1	-0.11	-0.05	0.23	0.24	-0.07	0.501	0.981	Unaltered group
CLDN7	17p13.1	0.03	0.2	0.59	0.93	-0.17	0.513	0.981	Unaltered group
RAB25	1q22	0.12	0	0.42	0.56	0.12	0.513	0.981	Altered group
CHEK2_PT68		0.16	0.08	0.27	0.25	0.08	0.517	0.981	Altered group
MET_PY1235		0.01	0.05	0.14	0.17	-0.04	0.52	0.981	Unaltered group
AXL	19q13.2	-0.05	-0.02	0.1	0.25	-0.03	0.524	0.981	Unaltered group
BCL2L1	20q11.21	0	0.04	0.12	0.25	-0.03	0.536	0.981	Unaltered group
MRE11	11q21	0.08	0.04	0.14	0.21	0.04	0.541	0.981	Altered group
ANXA1	9q21.13	0.31	0.11	0.75	0.73	0.2	0.541	0.981	Altered group
EIF4EBP1_PT37_T46		0.15	0.04	0.46	0.61	0.12	0.567	0.981	Altered group
CCNE1	19q12	0.22	0.06	0.64	0.42	0.16	0.57	0.981	Altered group
G6PD	Xq28	0.35	0.17	0.73	0.78	0.18	0.576	0.981	Altered group
INPP4B	4q31.21	0.33	0.08	1.01	0.7	0.25	0.578	0.981	Altered group
CHGA	14q32.12	0.11	0	0.43	0.24	0.12	0.583	0.981	Altered group
PRKAA1_PT172		-0.21	0.02	0.96	0.57	-0.23	0.585	0.981	Unaltered group
EIF4E	4q23	0.06	-0.01	0.27	0.2	0.06	0.586	0.981	Altered group
EGFR	7p11.2	0.12	0.07	0.19	0.42	0.05	0.59	0.981	Altered group
NKX2-1	14q13.3	-0.81	-0.25	2.39	1.48	-0.55	0.596	0.981	Unaltered group
LCK	1p35.2	-0.09	-0.01	0.34	0.37	-0.08	0.597	0.981	Unaltered group
CCNE2	8q22.1	0.07	0.03	0.17	0.22	0.04	0.603	0.981	Altered group
ERBB3	12q13.2	0	0.07	0.27	0.46	-0.06	0.603	0.981	Unaltered group
FOXO3	6q21	0	0.02	0.1	0.18	-0.02	0.61	0.981	Unaltered group
SERPINE1	7q22.1	0.43	0.22	0.97	1.12	0.22	0.61	0.981	Altered group
TUBA1B	12q13.12	0.14	-0.06	0.91	0.95	0.2	0.617	0.981	Altered group
PDCD4	10q25.2	-0.2	0	0.88	0.67	-0.19	0.618	0.981	Unaltered group
CDKN1A	6p21.2	0.18	0.02	0.72	0.58	0.15	0.627	0.981	Altered group
YWHAB	20q13.12	0.07	0.04	0.16	0.22	0.03	0.641	0.981	Altered group
EGFR_PY1173		0.02	0.04	0.09	0.2	-0.02	0.642	0.981	Unaltered group
PRKCA	17q24.2	-0.02	0.04	0.3	0.42	-0.06	0.649	0.981	Unaltered group
MAPK1_PT202_Y204		0.24	0.05	0.99	0.61	0.2	0.651	0.981	Altered group
MAPK3_PT202_Y204		0.24	0.05	0.99	0.61	0.2	0.651	0.981	Altered group
CDKN1B_PT198		0.14	0.08	0.28	0.23	0.05	0.652	0.981	Altered group
STK11	19p13.3	0.03	0.01	0.08	0.2	0.02	0.653	0.981	Altered group
BAP1	3p21.1	-0.12	-0.03	0.43	0.3	-0.08	0.658	0.981	Unaltered group
PCNA	20p12.3	0.12	0.05	0.39	0.28	0.07	0.663	0.981	Altered group
RPS6KB1_PT389		0.1	0.05	0.24	0.27	0.05	0.665	0.981	Altered group
BID	22q11.21	0.04	0.01	0.12	0.21	0.02	0.666	0.981	Altered group
GSK3A	19q13.2	-0.07	-0.03	0.23	0.26	-0.04	0.668	0.981	Unaltered group
GSK3B	3q13.33	-0.07	-0.03	0.23	0.26	-0.04	0.668	0.981	Unaltered group
STAT5A	17q21.2	0.11	0	0.59	0.67	0.11	0.669	0.981	Altered group
CAV1	7q31.2	-0.15	0.08	1.3	1.18	-0.23	0.687	0.981	Unaltered group
RPS6KA1	1p36.11	0.01	0.05	0.25	0.41	-0.04	0.691	0.981	Unaltered group
MAPK14	6p21.31	-0.06	0	0.38	0.26	-0.06	0.695	0.981	Unaltered group
ETS1	11q24.3	0.07	0.02	0.25	0.22	0.04	0.697	0.981	Altered group
TIGAR	12p13.32	0.13	0.06	0.38	0.36	0.06	0.699	0.981	Altered group
PDK1_PS241		-0.1	-0.04	0.37	0.29	-0.06	0.699	0.981	Unaltered group
EIF4EBP1_PS65		0.06	0.03	0.19	0.23	0.03	0.704	0.981	Altered group
RB1_PS807_S811		0.15	0.06	0.56	0.56	0.09	0.704	0.981	Altered group
PARK7	1p36.23	-0.03	0	0.21	0.32	-0.03	0.71	0.981	Unaltered group
EZH2	7q36.1	0.05	0.08	0.15	0.21	-0.03	0.71	0.981	Unaltered group
CDKN1B	12p13.1	-0.03	0	0.23	0.24	-0.04	0.711	0.981	Unaltered group
SRSF1	17q22	0.06	0.03	0.21	0.18	0.03	0.722	0.981	Altered group
TP53	17p13.1	-0.05	0.03	0.51	0.55	-0.08	0.726	0.981	Unaltered group
PRKCA_PS657		0.17	0.03	0.93	0.5	0.14	0.726	0.981	Altered group
CTLA4	2q33.2	-0.18	-0.31	0.79	1.07	0.13	0.732	0.981	Altered group
NFKB1_PS536		-0.06	0.07	0.89	0.68	-0.13	0.733	0.981	Unaltered group
RPTOR	17q25.3	0.06	0.01	0.35	0.35	0.05	0.734	0.981	Altered group
RPS6KB1	17q23.1	0.06	-0.02	0.61	0.34	0.09	0.735	0.981	Altered group
SCD	10q24.31	0.07	0.02	0.3	0.22	0.04	0.736	0.981	Altered group
RICTOR	5p13.1	-0.12	-0.03	0.61	0.7	-0.09	0.737	0.981	Unaltered group
MYH11	16p13.11	0.07	-0.17	1.65	1.46	0.24	0.738	0.981	Altered group
DVL3	3q27.1	-0.09	-0.03	0.42	0.26	-0.06	0.741	0.981	Unaltered group
CHEK1_PS345		0.03	0	0.26	0.14	0.04	0.745	0.981	Altered group
RAD51	15q15.1	0.03	0	0.2	0.29	0.03	0.746	0.981	Altered group
XBP1	22q12.1	0.06	-0.01	0.49	0.27	0.07	0.752	0.981	Altered group
SYK	9q22.2	0.01	0.05	0.34	0.51	-0.05	0.755	0.981	Unaltered group
CDH1	16q22.1	-0.03	-0.11	0.55	0.75	0.07	0.757	0.981	Altered group
AKT1	14q32.33	-0.2	-0.13	0.49	0.59	-0.07	0.758	0.981	Unaltered group
AKT2	19q13.2	-0.2	-0.13	0.49	0.59	-0.07	0.758	0.981	Unaltered group
AKT3	1q43-q44	-0.2	-0.13	0.49	0.59	-0.07	0.758	0.981	Unaltered group
MSH2	2p21-p16.3	-0.07	-0.03	0.27	0.45	-0.04	0.762	0.981	Unaltered group
TYMS	18p11.32	-0.04	0.02	0.43	0.29	-0.06	0.767	0.981	Unaltered group
ERRFI1	1p36.23	-0.04	-0.01	0.21	0.33	-0.03	0.775	0.981	Unaltered group
TSC1	9q34	-0.24	-0.14	0.82	0.57	-0.1	0.776	0.981	Unaltered group
TFRC	3q29	0.07	0.16	0.73	0.86	-0.09	0.78	0.981	Unaltered group
CTNNB1	3p22.1	-0.21	-0.12	0.81	0.77	-0.1	0.786	0.981	Unaltered group
ERBB2_PY1248		0.16	0.09	0.61	0.5	0.07	0.786	0.981	Altered group
PRDX1	1p34.1	0.11	0.03	0.67	0.42	0.08	0.788	0.981	Altered group
CHEK1	11q24.2	0.03	0.07	0.3	0.37	-0.04	0.789	0.981	Unaltered group
ASNS	7q21.3	0.03	0.1	0.6	0.77	-0.07	0.791	0.981	Unaltered group
ERCC1	19q13.32	0.04	0.07	0.21	0.52	-0.02	0.794	0.981	Unaltered group
YAP1	11q22.1	0.12	0.08	0.32	0.37	0.04	0.795	0.981	Altered group
FN1	2q35	0.2	0.14	0.5	0.83	0.06	0.797	0.981	Altered group
RET_PY905		0.07	0.03	0.34	0.34	0.04	0.815	0.981	Altered group
CASP9	1p36.21	0	0.02	0.21	0.21	-0.02	0.815	0.981	Unaltered group
PRKCB_PS660		0.1	0.01	1.05	0.63	0.1	0.831	0.981	Altered group
CD274	9p24.1	0.31	0.25	0.61	1.05	0.06	0.839	0.981	Altered group
MTOR	1p36.22	0.04	0.01	0.34	0.36	0.03	0.84	0.981	Altered group
KIT	4q12	0.19	0.23	0.43	0.79	-0.04	0.846	0.981	Unaltered group
AKT1_PT308		0.04	0.01	0.42	0.35	0.03	0.848	0.981	Altered group
AKT2_PT308		0.04	0.01	0.42	0.35	0.03	0.848	0.981	Altered group
AKT3_PT308		0.04	0.01	0.42	0.35	0.03	0.848	0.981	Altered group
MYC	8q24.21	0.07	0.04	0.4	0.34	0.03	0.85	0.981	Altered group
TP63	3q28	0.25	0.13	1.38	0.9	0.12	0.853	0.981	Altered group
MAPK8_PT183		0.07	0.05	0.28	0.24	0.02	0.855	0.981	Altered group
IGFBP2	2q35	0.46	0.37	1.19	1.17	0.09	0.859	0.981	Altered group
PXN	12q24.23	-0.14	-0.12	0.23	0.55	-0.02	0.861	0.981	Unaltered group
RPS6	9p22.1	-0.08	-0.02	0.76	0.44	-0.05	0.871	0.981	Unaltered group
BRAF	7q34	-0.07	-0.04	0.38	0.59	-0.03	0.873	0.981	Unaltered group
GAB2	11q14.1	0.02	0.06	0.54	0.51	-0.04	0.874	0.981	Unaltered group
JUN_PS73		-0.02	0	0.41	0.27	-0.03	0.875	0.981	Unaltered group
CCNB1	5q13.2	0.05	0.11	0.89	0.8	-0.06	0.877	0.981	Unaltered group
NOTCH1	9q34.3	0.01	-0.01	0.23	0.22	0.02	0.878	0.981	Altered group
VHL	3p25.3	-0.22	-0.12	1.68	1.44	-0.11	0.883	0.981	Unaltered group
PIK3R1	5q13.1	-0.05	-0.07	0.33	0.33	0.02	0.887	0.981	Altered group
PIK3R2	19p13.11	-0.05	-0.07	0.33	0.33	0.02	0.887	0.981	Altered group
RPS6_PS240_S244		0.03	0.08	0.78	0.83	-0.05	0.89	0.981	Unaltered group
GSK3A_PS9		-0.14	-0.09	0.8	0.62	-0.05	0.895	0.981	Unaltered group
GSK3B_PS9		-0.14	-0.09	0.8	0.62	-0.05	0.895	0.981	Unaltered group
CCND1	11q13.3	0.01	0.03	0.23	0.26	-0.01	0.895	0.981	Unaltered group
AKT1_PS473		-0.03	0.01	0.74	0.61	-0.04	0.899	0.981	Unaltered group
AKT2_PS473		-0.03	0.01	0.74	0.61	-0.04	0.899	0.981	Unaltered group
AKT3_PS473		-0.03	0.01	0.74	0.61	-0.04	0.899	0.981	Unaltered group
SRC_PY416		0.09	0.06	0.7	0.52	0.03	0.911	0.981	Altered group
GSK3A_PS21_S9		-0.04	-0.08	0.74	0.58	0.03	0.914	0.981	Altered group
GSK3B_PS21_S9		-0.04	-0.08	0.74	0.58	0.03	0.914	0.981	Altered group
SRC_PY527		-0.06	-0.02	0.74	0.61	-0.03	0.914	0.981	Unaltered group
MSH6	2p16.3	0	0.02	0.52	0.48	-0.02	0.924	0.981	Unaltered group
MAPK14_PT180_Y182		-0.08	-0.04	0.98	0.58	-0.04	0.924	0.981	Unaltered group
BAD_PS112		-0.01	-0.03	0.28	0.28	0.01	0.925	0.981	Altered group
TSC2_PT1462		0	-0.01	0.3	0.31	0.01	0.929	0.981	Altered group
CHEK2	22q12.1	0.06	0.04	0.41	0.43	0.02	0.93	0.981	Altered group
ANXA7	10q22.2	0.01	0	0.18	0.19	0.01	0.935	0.981	Altered group
TP53BP1	15q15.3	-0.04	-0.02	0.58	0.48	-0.02	0.938	0.981	Unaltered group
HSPA1A	6p21.33	0.13	0.16	0.85	0.83	-0.03	0.938	0.981	Unaltered group
MTOR_PS2448		-0.01	-0.03	0.53	0.31	0.02	0.94	0.981	Altered group
MAPK9	5q35.3	-0.06	-0.05	0.24	0.26	-0.01	0.942	0.981	Unaltered group
YWHAE	17p13.3	0.02	0.02	0.16	0.17	0	0.943	0.981	Unaltered group
KRT5	12q13.13	0.02	0.01	0.36	0.36	0.01	0.95	0.983	Altered group
CDH2	18q12.1	0.04	0.04	0.21	0.27	0.01	0.953	0.983	Altered group
RPS6_PS235_S236		0.08	0.06	0.77	0.69	0.01	0.965	0.991	Altered group
STMN1	1p36.11	0.07	0.07	0.14	0.28	0	0.975	0.991	Altered group
BRCA2	13q13.1	0	0	0.23	0.21	0	0.976	0.991	Altered group
PDCD1	2q37.3	0.01	0.01	0.57	0.55	0.01	0.982	0.991	Altered group
YAP1_PS127		-0.01	0	0.55	0.58	-0.01	0.982	0.991	Unaltered group
TSC2	16p13.3	-0.11	-0.11	0.47	0.49	0	0.987	0.991	Altered group
EGFR_PY1068		0.12	0.12	0.8	0.78	0	0.993	0.993	Altered group

## Sheet: B7_H3
Gene	Cytoband	Altered group	Unaltered group	Altered group	Unaltered group	Log Ratio	p-Value	q-Value	Higher expression in
NAPSA	19q13.33	-0.13	0.21	0.23	0.63	-0.33	0.001935	0.445	Unaltered group
TP53	17p13.1	0.58	0.01	0.65	0.54	0.57	0.0223	0.878	Altered group
EZH2	7q36.1	0.2	0.07	0.13	0.21	0.12	0.0235	0.878	Altered group
ERBB3	12q13.2	-0.22	0.07	0.35	0.46	-0.29	0.0264	0.878	Unaltered group
SRSF1	17q22	0.1	0.03	0.1	0.18	0.08	0.037	0.878	Altered group
ACVRL1	12q13.13	0.22	0.01	0.29	0.23	0.21	0.0495	0.878	Altered group
TSC2_PT1462		-0.2	0	0.28	0.31	-0.2	0.0514	0.878	Unaltered group
AXL	19q13.2	-0.11	-0.02	0.12	0.25	-0.09	0.0574	0.878	Unaltered group
RB1	13q14.2	-0.08	0.11	0.29	0.51	-0.2	0.0655	0.878	Unaltered group
MAPK14_PT180_Y182		-0.57	-0.03	0.85	0.57	-0.54	0.0743	0.878	Unaltered group
PDCD4	10q25.2	-0.45	0.01	0.78	0.67	-0.46	0.0973	0.878	Unaltered group
FASN	17q25.3	-0.35	0.07	0.72	0.74	-0.42	0.0997	0.878	Unaltered group
AKT1	14q32.33	-0.44	-0.12	0.56	0.59	-0.32	0.104	0.878	Unaltered group
AKT2	19q13.2	-0.44	-0.12	0.56	0.59	-0.32	0.104	0.878	Unaltered group
AKT3	1q43-q44	-0.44	-0.12	0.56	0.59	-0.32	0.104	0.878	Unaltered group
CDKN1B_PT198		0.24	0.08	0.29	0.23	0.16	0.111	0.878	Altered group
MYC	8q24.21	0.28	0.03	0.46	0.33	0.25	0.121	0.878	Altered group
VHL	3p25.3	-0.94	-0.1	1.55	1.44	-0.84	0.123	0.878	Unaltered group
CTNNB1	3p22.1	-0.56	-0.11	0.84	0.77	-0.45	0.126	0.878	Unaltered group
SERPINE1	7q22.1	0.91	0.2	1.35	1.11	0.71	0.134	0.878	Altered group
JUN_PS73		-0.16	0.01	0.32	0.26	-0.17	0.135	0.878	Unaltered group
TSC2	16p13.3	-0.31	-0.1	0.4	0.49	-0.21	0.138	0.878	Unaltered group
TIGAR	12p13.32	0.4	0.05	0.69	0.34	0.35	0.147	0.878	Altered group
TP63	3q28	-0.2	0.14	0.62	0.92	-0.34	0.149	0.878	Unaltered group
ASNS	7q21.3	0.87	0.08	1.59	0.72	0.79	0.152	0.878	Altered group
CHEK2_PT68		0.21	0.08	0.26	0.24	0.13	0.154	0.878	Altered group
PCNA	20p12.3	0.19	0.04	0.31	0.28	0.15	0.161	0.878	Altered group
BRCA2	13q13.1	0.18	-0.01	0.36	0.21	0.19	0.162	0.878	Altered group
YWHAB	20q13.12	0.15	0.03	0.23	0.22	0.11	0.162	0.878	Altered group
SCD	10q24.31	0.14	0.02	0.26	0.22	0.12	0.168	0.878	Altered group
GSK3A_PS21_S9		-0.44	-0.06	0.79	0.57	-0.38	0.169	0.878	Unaltered group
GSK3B_PS21_S9		-0.44	-0.06	0.79	0.57	-0.38	0.169	0.878	Unaltered group
TUBA1B	12q13.12	-0.44	-0.04	0.84	0.95	-0.4	0.173	0.878	Unaltered group
MTOR	1p36.22	-0.2	0.02	0.47	0.36	-0.22	0.179	0.878	Unaltered group
SRC	20q11.23	0.29	0.03	0.58	0.31	0.26	0.19	0.878	Altered group
CASP7	10q25.3	0.68	0.17	1.13	0.71	0.51	0.191	0.878	Altered group
FOXO3	6q21	0.18	0.01	0.38	0.17	0.17	0.192	0.878	Altered group
PEA15	1q23.2	0.27	0.04	0.53	0.34	0.24	0.197	0.878	Altered group
LCN2	9q34.11	0.82	0.21	1.27	1.36	0.6	0.199	0.878	Altered group
ERBB2_PY1248		-0.19	0.1	0.66	0.5	-0.29	0.201	0.878	Unaltered group
AKT1_PS473		-0.28	0.01	0.67	0.61	-0.29	0.208	0.878	Unaltered group
AKT2_PS473		-0.28	0.01	0.67	0.61	-0.29	0.208	0.878	Unaltered group
AKT3_PS473		-0.28	0.01	0.67	0.61	-0.29	0.208	0.878	Unaltered group
YWHAZ	8q22.3	0.46	0.06	0.94	0.6	0.4	0.211	0.878	Altered group
NKX2-1	14q13.3	-0.97	-0.24	1.68	1.48	-0.72	0.211	0.878	Unaltered group
YWHAE	17p13.3	0.07	0.02	0.12	0.17	0.05	0.212	0.878	Altered group
MAPK9	5q35.3	-0.14	-0.05	0.21	0.26	-0.09	0.215	0.878	Unaltered group
BRAF	7q34	-0.32	-0.04	0.68	0.58	-0.29	0.219	0.878	Unaltered group
CDKN1B_PT157		0.07	0.02	0.12	0.25	0.05	0.22	0.878	Altered group
HSPA1A	6p21.33	0.61	0.14	1.1	0.82	0.46	0.22	0.878	Altered group
G6PD	Xq28	0.68	0.16	1.26	0.76	0.52	0.222	0.878	Altered group
CASP9	1p36.21	0.19	0.02	0.4	0.2	0.18	0.222	0.878	Altered group
CDKN1A	6p21.2	0.22	0.02	0.49	0.58	0.2	0.226	0.878	Altered group
FOXM1	12p13.33	0.3	0.08	0.56	0.42	0.22	0.256	0.878	Altered group
STK11	19p13.3	0.09	0.01	0.2	0.2	0.08	0.257	0.878	Altered group
ERCC1	19q13.32	0	0.07	0.16	0.52	-0.07	0.258	0.878	Unaltered group
IRS1	2q36.3	0.14	0	0.37	0.2	0.14	0.265	0.878	Altered group
MS4A1	11q12.2	-0.05	0.06	0.29	0.26	-0.11	0.268	0.878	Unaltered group
PRDX1	1p34.1	0.17	0.02	0.37	0.43	0.14	0.271	0.878	Altered group
PDK1	2q31.1	0.08	0	0.22	0.2	0.08	0.274	0.878	Altered group
CCNB1	5q13.2	0.4	0.1	0.81	0.8	0.3	0.279	0.878	Altered group
CHEK2	22q12.1	0.24	0.04	0.57	0.42	0.21	0.285	0.878	Altered group
CHEK1	11q24.2	0.25	0.06	0.53	0.36	0.19	0.286	0.878	Altered group
SMAD1	4q31.21	-0.04	0.03	0.19	0.22	-0.07	0.292	0.878	Unaltered group
CD274	9p24.1	0.61	0.24	0.96	1.05	0.36	0.295	0.878	Altered group
PRKCB_PS660		-0.3	0.02	0.9	0.63	-0.32	0.298	0.878	Unaltered group
PEA15_PS116		0.16	0.05	0.3	0.36	0.11	0.3	0.878	Altered group
RICTOR_PT1135		0	0.05	0.14	0.22	-0.05	0.301	0.878	Unaltered group
PARK7	1p36.23	-0.09	0.01	0.26	0.32	-0.09	0.303	0.878	Unaltered group
ERBB3_PY1289		0.13	0.03	0.28	0.16	0.09	0.306	0.878	Altered group
EIF4EBP1_PS65		0.09	0.03	0.19	0.23	0.07	0.308	0.878	Altered group
GSK3A_PS9		-0.38	-0.09	0.84	0.61	-0.29	0.308	0.878	Unaltered group
GSK3B_PS9		-0.38	-0.09	0.84	0.61	-0.29	0.308	0.878	Unaltered group
XRCC5	2q35	-0.17	-0.02	0.43	0.39	-0.15	0.308	0.878	Unaltered group
RPTOR	17q25.3	-0.12	0.02	0.4	0.35	-0.14	0.312	0.878	Unaltered group
TSC1	9q34	-0.35	-0.13	0.63	0.57	-0.21	0.314	0.878	Unaltered group
SMAD4	18q21.2	0.08	0.02	0.19	0.17	0.06	0.318	0.878	Altered group
CCNE2	8q22.1	0.08	0.03	0.14	0.22	0.05	0.319	0.878	Altered group
GAB2	11q14.1	-0.12	0.07	0.57	0.51	-0.19	0.321	0.878	Unaltered group
PARP1	1q42.12	0.34	0.06	0.79	0.36	0.28	0.325	0.878	Altered group
ESR1	6q25.1-q25.2	0.5	0.1	1.23	0.45	0.4	0.328	0.878	Altered group
MYH9_PS1943		-0.43	-0.15	0.85	0.66	-0.28	0.329	0.878	Unaltered group
RICTOR	5p13.1	-0.23	-0.03	0.66	0.7	-0.21	0.35	0.878	Unaltered group
NRAS	1p13.2	0.03	-0.02	0.17	0.15	0.05	0.353	0.878	Altered group
NFKB1_PS536		-0.22	0.08	0.98	0.67	-0.3	0.36	0.878	Unaltered group
MRE11	11q21	0.16	0.04	0.39	0.2	0.12	0.361	0.878	Altered group
NFE2L2	2q31.2	0.15	0.07	0.27	0.23	0.09	0.366	0.878	Altered group
RET_PY905		-0.06	0.04	0.3	0.34	-0.1	0.367	0.878	Unaltered group
AKT1S1_PT246		-0.07	0	0.23	0.18	-0.07	0.37	0.878	Unaltered group
SYP	Xp11.23	0.74	0.25	1.54	0.98	0.49	0.372	0.878	Altered group
MAP2K1	15q22.31	0.12	0.02	0.32	0.33	0.09	0.376	0.878	Altered group
TFRC	3q29	0.37	0.15	0.74	0.86	0.22	0.382	0.878	Altered group
EIF4EBP1	8p11.23	0.21	0.08	0.45	0.49	0.13	0.388	0.878	Altered group
BAD_PS112		-0.13	-0.02	0.36	0.28	-0.1	0.388	0.878	Unaltered group
TYMS	18p11.32	0.07	0.01	0.19	0.29	0.06	0.398	0.878	Altered group
WWTR1	3q25.1	0.11	0.02	0.32	0.25	0.09	0.4	0.878	Altered group
STAT3_PY705		-0.17	-0.04	0.48	0.43	-0.13	0.403	0.878	Unaltered group
CDH2	18q12.1	0.18	0.03	0.54	0.26	0.15	0.409	0.878	Altered group
YAP1_PS127		-0.14	0	0.51	0.59	-0.14	0.41	0.878	Unaltered group
PXN	12q24.23	-0.25	-0.12	0.5	0.55	-0.14	0.411	0.878	Unaltered group
STMN1	1p36.11	0.18	0.07	0.41	0.28	0.11	0.415	0.878	Altered group
MET	7q31	0.1	0.23	0.49	0.92	-0.14	0.415	0.878	Unaltered group
RPS6	9p22.1	0.1	-0.03	0.45	0.44	0.12	0.416	0.878	Altered group
MAPK8_PT183		0	0.05	0.19	0.24	-0.05	0.423	0.878	Unaltered group
ETS1	11q24.3	0.09	0.02	0.25	0.22	0.07	0.424	0.878	Altered group
RAB11A	15q22.31	0.13	0.02	0.42	0.23	0.11	0.426	0.878	Altered group
RAB11B	19p13.2	0.13	0.02	0.42	0.23	0.11	0.426	0.878	Altered group
XRCC1	19q13.31	0.1	0.03	0.25	0.24	0.07	0.427	0.878	Altered group
ERRFI1	1p36.23	-0.07	-0.01	0.21	0.33	-0.06	0.431	0.878	Unaltered group
FN1	2q35	0.36	0.14	0.84	0.83	0.22	0.434	0.878	Altered group
PTEN	10q23.31	-0.2	-0.06	0.54	0.39	-0.14	0.437	0.878	Unaltered group
YBX1_PS102		0.19	0.04	0.62	0.31	0.15	0.451	0.878	Altered group
DIRAS3	1p31.3	-0.01	0.02	0.14	0.16	-0.03	0.458	0.878	Unaltered group
NRG1	8p12	0.1	0.04	0.23	0.22	0.06	0.46	0.878	Altered group
ACACA_PS79		-0.13	0.06	0.78	0.56	-0.19	0.461	0.878	Unaltered group
ACACB_PS79		-0.13	0.06	0.78	0.56	-0.19	0.461	0.878	Unaltered group
ACACA	17q12	-0.23	0.05	1.15	0.62	-0.28	0.463	0.878	Unaltered group
KIT	4q12	0.45	0.22	0.95	0.78	0.23	0.465	0.878	Altered group
NOTCH1	9q34.3	0.09	-0.01	0.41	0.21	0.1	0.47	0.878	Altered group
CASP3	4q35.1	0.12	0.07	0.23	0.32	0.06	0.471	0.878	Altered group
ATM	11q22.3	-0.37	-0.1	1.17	0.73	-0.27	0.483	0.878	Unaltered group
NF2	22q12.2	-0.04	0.03	0.27	0.37	-0.06	0.484	0.878	Unaltered group
EIF4EBP1_PT70		0.11	0.04	0.32	0.31	0.07	0.497	0.878	Altered group
PDCD1	2q37.3	0.21	0	0.88	0.53	0.21	0.5	0.878	Altered group
ARAF_PS299		0.04	0.09	0.21	0.42	-0.05	0.5	0.878	Unaltered group
FOXO3_PS318_S321		0.08	0	0.33	0.17	0.07	0.504	0.878	Altered group
ANXA1	9q21.13	0.3	0.11	0.85	0.73	0.19	0.505	0.878	Altered group
MTOR_PS2448		-0.13	-0.03	0.44	0.31	-0.1	0.506	0.878	Unaltered group
EGFR_PY1173		0.01	0.04	0.13	0.2	-0.03	0.52	0.878	Unaltered group
SRC_PY527		-0.19	-0.02	0.82	0.6	-0.17	0.522	0.878	Unaltered group
EIF4EBP1_PT37_T46		-0.14	0.05	0.87	0.6	-0.18	0.525	0.878	Unaltered group
RB1_PS807_S811		-0.08	0.07	0.67	0.56	-0.14	0.525	0.878	Unaltered group
SNAI1	20q13.13	0.15	0.26	0.48	1.01	-0.1	0.526	0.878	Unaltered group
BAK1	6p21.31	0.07	0.02	0.22	0.17	0.05	0.528	0.878	Altered group
CDK1	10q21.2	0.05	-0.01	0.29	0.18	0.06	0.533	0.878	Altered group
RPS6KB1_PT389		0.02	0.06	0.17	0.28	-0.04	0.536	0.878	Unaltered group
COL6A1	21q22.3	0.07	0.15	0.37	0.53	-0.08	0.537	0.878	Unaltered group
MAPK14	6p21.31	-0.08	0	0.43	0.26	-0.09	0.545	0.878	Unaltered group
CHEK1_PS345		0.02	0	0.13	0.15	0.03	0.546	0.878	Altered group
CASP8	2q33.1	0.08	0.18	0.47	0.72	-0.1	0.546	0.878	Unaltered group
BIRC2	11q22.2	-0.03	0.01	0.24	0.19	-0.05	0.547	0.878	Unaltered group
KEAP1	19p13.2	-0.01	0.08	0.4	0.5	-0.08	0.553	0.878	Unaltered group
MSH6	2p16.3	0.14	0.01	0.65	0.48	0.13	0.556	0.878	Altered group
ESR1_PS118		0.09	0.04	0.25	0.25	0.05	0.564	0.878	Altered group
SMAD3	15q22.33	0.07	0.03	0.2	0.17	0.04	0.565	0.878	Altered group
RAD51	15q15.1	0.05	0	0.24	0.29	0.05	0.567	0.878	Altered group
MAP2K1_PS217_S221		0.17	0.07	0.54	0.33	0.1	0.576	0.878	Altered group
PDK1_PS241		-0.11	-0.04	0.38	0.29	-0.07	0.579	0.878	Unaltered group
AKT1_PT308		-0.06	0.01	0.39	0.35	-0.07	0.588	0.878	Unaltered group
AKT2_PT308		-0.06	0.01	0.39	0.35	-0.07	0.588	0.878	Unaltered group
AKT3_PT308		-0.06	0.01	0.39	0.35	-0.07	0.588	0.878	Unaltered group
AR	Xq12	-0.03	0.03	0.36	0.25	-0.06	0.589	0.878	Unaltered group
CLDN7	17p13.1	0.07	0.2	0.74	0.93	-0.13	0.59	0.878	Unaltered group
LCK	1p35.2	0.04	-0.01	0.32	0.37	0.06	0.59	0.878	Altered group
BAX	19q13.33	0	0.08	0.48	0.35	-0.08	0.603	0.878	Unaltered group
DVL3	3q27.1	0.01	-0.03	0.23	0.26	0.04	0.603	0.878	Altered group
BAP1	3p21.1	-0.08	-0.03	0.27	0.31	-0.05	0.605	0.878	Unaltered group
NDRG1_PT346		-0.15	0.04	1.14	0.93	-0.19	0.606	0.878	Unaltered group
YBX1	1p34.2	-0.03	0.05	0.47	0.58	-0.08	0.607	0.878	Unaltered group
KDR	4q12	-0.18	-0.02	0.98	0.56	-0.16	0.614	0.882	Unaltered group
CDKN2A	9p21.3	0.19	0.1	0.55	0.44	0.1	0.622	0.886	Altered group
MAPK1	22q11.22	-0.18	-0.11	0.42	0.53	-0.07	0.624	0.886	Unaltered group
RAF1_PS338		0.06	0.03	0.19	0.17	0.03	0.63	0.887	Altered group
MSH2	2p21-p16.3	0.06	-0.04	0.6	0.44	0.1	0.632	0.887	Altered group
ERBB2	17q12	-0.18	-0.02	1.04	0.66	-0.16	0.642	0.894	Unaltered group
EGFR_PY1068		-0.01	0.13	0.92	0.77	-0.14	0.649	0.894	Unaltered group
DIABLO	12q24.31	0.2	0.13	0.47	0.57	0.07	0.655	0.894	Altered group
STAT5A	17q21.2	-0.08	0	0.62	0.67	-0.09	0.672	0.894	Unaltered group
PIK3R1	5q13.1	-0.11	-0.07	0.3	0.33	-0.04	0.673	0.894	Unaltered group
PIK3R2	19p13.11	-0.11	-0.07	0.3	0.33	-0.04	0.673	0.894	Unaltered group
PRKCA	17q24.2	-0.02	0.04	0.45	0.42	-0.06	0.675	0.894	Unaltered group
ARID1A	1p36.11	-0.01	0.02	0.18	0.21	-0.03	0.676	0.894	Unaltered group
ANXA7	10q22.2	0.02	0	0.14	0.19	0.02	0.676	0.894	Altered group
KRT5	12q13.13	-0.02	0.01	0.18	0.37	-0.03	0.682	0.894	Unaltered group
CTLA4	2q33.2	-0.17	-0.31	1.01	1.07	0.15	0.684	0.894	Altered group
BCL2L11	2q13	0.11	0.04	0.51	0.45	0.07	0.684	0.894	Altered group
PRKCD_PS664		0.03	0.02	0.11	0.19	0.02	0.69	0.896	Altered group
XBP1	22q12.1	-0.03	0	0.24	0.28	-0.03	0.697	0.896	Unaltered group
RPS6KA1	1p36.11	0	0.05	0.37	0.4	-0.05	0.697	0.896	Unaltered group
RPS6KB1	17q23.1	-0.09	-0.02	0.52	0.34	-0.06	0.702	0.897	Unaltered group
CAV1	7q31.2	-0.04	0.08	0.97	1.18	-0.12	0.708	0.9	Unaltered group
PECAM1	17q23.3	0.06	0.03	0.29	0.34	0.03	0.721	0.909	Altered group
GAPDH	12p13.31	0.18	0.06	1.1	0.88	0.13	0.727	0.909	Altered group
TGM2	20q11.23	0.04	0.11	0.6	0.54	-0.07	0.728	0.909	Unaltered group
CDH3	16q22.1	-0.09	-0.05	0.37	0.34	-0.04	0.735	0.909	Unaltered group
GATA3	10p14	0.03	0	0.31	0.21	0.03	0.742	0.909	Altered group
SQSTM1	5q35.3	0.23	0.12	1.07	0.74	0.11	0.746	0.909	Altered group
PGR	11q22.1	0.09	0.06	0.26	0.24	0.03	0.748	0.909	Altered group
PRKAA1_PT172		-0.08	0.02	0.94	0.56	-0.1	0.75	0.909	Unaltered group
SRC_PY416		-0.01	0.06	0.7	0.52	-0.07	0.752	0.909	Unaltered group
MACC1	7p21.1	-0.05	0.01	0.59	0.56	-0.06	0.755	0.909	Unaltered group
SHC1_PY317		-0.01	0.01	0.21	0.24	-0.02	0.764	0.914	Unaltered group
RAF1	3p25.2	0.02	0.04	0.2	0.18	-0.02	0.77	0.914	Unaltered group
PRKAA1	5p13.1	0.05	0.02	0.22	0.26	0.02	0.771	0.914	Altered group
CHGA	14q32.12	0.03	0	0.32	0.24	0.03	0.783	0.92	Altered group
PIK3CA	3q26.32	0.01	-0.01	0.19	0.19	0.02	0.784	0.92	Altered group
PREX1	20q13.13	0.04	0.02	0.22	0.27	0.02	0.794	0.926	Altered group
ITGA2	5q11.2	0.08	0.05	0.38	0.45	0.03	0.8	0.929	Altered group
MYH11	16p13.11	-0.04	-0.16	1.78	1.46	0.13	0.824	0.953	Altered group
EGFR	7p11.2	0.05	0.07	0.37	0.42	-0.02	0.842	0.962	Unaltered group
CCND1	11q13.3	0.01	0.03	0.2	0.26	-0.01	0.844	0.962	Unaltered group
YAP1	11q22.1	0.1	0.08	0.35	0.37	0.02	0.845	0.962	Altered group
SETD2	3p21.31	0.23	0.2	0.57	0.77	0.03	0.858	0.962	Altered group
BID	22q11.21	0.03	0.01	0.35	0.2	0.02	0.861	0.962	Altered group
TP53BP1	15q15.3	-0.06	-0.02	0.62	0.47	-0.04	0.861	0.962	Unaltered group
MET_PY1235		0.06	0.05	0.12	0.17	0.01	0.869	0.962	Altered group
RPS6_PS240_S244		0	0.08	1.51	0.81	-0.08	0.871	0.962	Unaltered group
CDKN1B	12p13.1	-0.01	0	0.28	0.24	-0.01	0.874	0.962	Unaltered group
RBM15	1p13.3	-0.01	-0.03	0.5	0.54	0.03	0.875	0.962	Altered group
E2F1	20q11.22	0.01	0	0.15	0.21	0.01	0.882	0.962	Altered group
BCL2	18q21.33	0.09	0.06	0.69	0.47	0.03	0.883	0.962	Altered group
BCL2L1	20q11.21	0.03	0.04	0.24	0.24	-0.01	0.903	0.979	Unaltered group
SYK	9q22.2	0.03	0.05	0.47	0.51	-0.02	0.913	0.979	Unaltered group
RAD50	5q31.1	-0.04	-0.05	0.32	0.24	0.01	0.919	0.979	Altered group
CCNE1	19q12	0.07	0.06	0.24	0.42	0.01	0.921	0.979	Altered group
INPP4B	4q31.21	0.11	0.09	0.79	0.7	0.02	0.926	0.979	Altered group
EEF2K	16p12.2	-0.03	-0.02	0.42	0.45	-0.01	0.937	0.979	Unaltered group
GSK3A	19q13.2	-0.02	-0.03	0.32	0.26	0.01	0.94	0.979	Altered group
GSK3B	3q13.33	-0.02	-0.03	0.32	0.26	0.01	0.94	0.979	Altered group
RPS6KA1_PT359_S363		-0.02	-0.03	0.27	0.26	0.01	0.94	0.979	Altered group
IGFBP2	2q35	0.34	0.38	1.37	1.16	-0.03	0.941	0.979	Unaltered group
BECN1	17q21.31	0	-0.01	0.2	0.21	0	0.945	0.979	Altered group
EEF2	19p13.3	-0.02	-0.03	0.25	0.31	0	0.955	0.98	Altered group
RAB25	1q22	-0.01	0	0.61	0.55	-0.01	0.955	0.98	Unaltered group
MAPK1_PT202_Y204		0.06	0.05	0.78	0.61	0.01	0.963	0.98	Altered group
MAPK3_PT202_Y204		0.06	0.05	0.78	0.61	0.01	0.963	0.98	Altered group
RPS6_PS235_S236		0.08	0.06	1.12	0.68	0.01	0.972	0.985	Altered group
PRKCA_PS657		0.04	0.03	0.61	0.51	0.01	0.979	0.988	Altered group
EIF4E	4q23	-0.01	-0.01	0.15	0.2	0	0.989	0.993	Unaltered group
CDH1	16q22.1	-0.1	-0.1	0.74	0.74	0	0.998	0.998	Altered group

## Sheet: B7_H4
Gene	Cytoband	Altered group	Unaltered group	Altered group	Unaltered group	Log Ratio	p-Value	q-Value	Higher expression in
PRDX1	1p34.1	-0.21	0.04	0.28	0.43	-0.25	0.00507	0.437	Unaltered group
EGFR_PY1173		-0.04	0.04	0.09	0.2	-0.08	0.00713	0.437	Unaltered group
MET_PY1235		-0.02	0.05	0.09	0.17	-0.08	0.007303	0.437	Unaltered group
NRAS	1p13.2	-0.08	-0.01	0.07	0.15	-0.06	0.007592	0.437	Unaltered group
MAPK1_PT202_Y204		0.36	0.04	0.41	0.62	0.32	0.0136	0.473	Altered group
MAPK3_PT202_Y204		0.36	0.04	0.41	0.62	0.32	0.0136	0.473	Altered group
RPS6KB1_PT389		-0.05	0.06	0.14	0.28	-0.1	0.0186	0.473	Unaltered group
AKT1_PS473		0.37	-0.01	0.53	0.61	0.38	0.0206	0.473	Altered group
AKT2_PS473		0.37	-0.01	0.53	0.61	0.38	0.0206	0.473	Altered group
AKT3_PS473		0.37	-0.01	0.53	0.61	0.38	0.0206	0.473	Altered group
YWHAB	20q13.12	-0.03	0.04	0.1	0.22	-0.07	0.0285	0.562	Unaltered group
GSK3A_PS9		0.21	-0.11	0.48	0.62	0.31	0.0322	0.562	Altered group
GSK3B_PS9		0.21	-0.11	0.48	0.62	0.31	0.0322	0.562	Altered group
CDKN1B	12p13.1	-0.12	0.01	0.2	0.24	-0.13	0.0342	0.562	Unaltered group
RB1_PS807_S811		0.28	0.05	0.37	0.56	0.23	0.0398	0.61	Altered group
CCNE2	8q22.1	-0.05	0.04	0.15	0.22	-0.09	0.0439	0.626	Unaltered group
RICTOR	5p13.1	0.44	-0.05	0.85	0.69	0.49	0.0501	0.626	Altered group
GSK3A_PS21_S9		0.19	-0.09	0.48	0.58	0.28	0.0525	0.626	Altered group
GSK3B_PS21_S9		0.19	-0.09	0.48	0.58	0.28	0.0525	0.626	Altered group
RPS6_PS240_S244		0.6	0.05	0.97	0.82	0.54	0.0575	0.626	Altered group
NFKB1_PS536		0.46	0.06	0.73	0.68	0.4	0.0642	0.626	Altered group
PRKAA1	5p13.1	0.22	0.02	0.36	0.25	0.2	0.0648	0.626	Altered group
SQSTM1	5q35.3	-0.16	0.13	0.53	0.75	-0.29	0.0655	0.626	Unaltered group
NDRG1_PT346		0.7	0.01	1.3	0.91	0.68	0.072	0.626	Altered group
ATM	11q22.3	0.17	-0.12	0.55	0.75	0.29	0.077	0.626	Altered group
TSC1	9q34	0.14	-0.15	0.56	0.57	0.29	0.0801	0.626	Altered group
ACVRL1	12q13.13	-0.07	0.02	0.17	0.24	-0.09	0.0806	0.626	Unaltered group
EZH2	7q36.1	-0.01	0.08	0.16	0.21	-0.09	0.0812	0.626	Unaltered group
CASP3	4q35.1	0	0.07	0.13	0.32	-0.08	0.0819	0.626	Unaltered group
PDK1	2q31.1	-0.09	0.01	0.19	0.2	-0.1	0.0821	0.626	Unaltered group
XRCC5	2q35	0.12	-0.03	0.29	0.4	0.15	0.0844	0.626	Altered group
RPS6_PS235_S236		0.4	0.05	0.7	0.69	0.35	0.0876	0.629	Altered group
XRCC1	19q13.31	-0.05	0.04	0.19	0.24	-0.09	0.0938	0.639	Unaltered group
TSC2	16p13.3	0.06	-0.12	0.35	0.49	0.17	0.0944	0.639	Altered group
MYH9_PS1943		0.1	-0.17	0.55	0.67	0.26	0.103	0.65	Altered group
PDCD1	2q37.3	-0.17	0.02	0.37	0.56	-0.19	0.105	0.65	Unaltered group
BIRC2	11q22.2	0.13	0.01	0.25	0.19	0.12	0.105	0.65	Altered group
EIF4EBP1_PT37_T46		0.29	0.03	0.55	0.61	0.26	0.109	0.659	Altered group
MAPK8_PT183		-0.02	0.05	0.15	0.25	-0.07	0.114	0.659	Unaltered group
TIGAR	12p13.32	0.24	0.06	0.42	0.35	0.19	0.124	0.659	Altered group
WWTR1	3q25.1	-0.06	0.02	0.18	0.26	-0.08	0.124	0.659	Unaltered group
SMAD3	15q22.33	-0.03	0.04	0.14	0.18	-0.06	0.127	0.659	Unaltered group
CDKN1B_PT157		-0.04	0.02	0.13	0.25	-0.06	0.135	0.659	Unaltered group
YBX1	1p34.2	0.32	0.04	0.65	0.57	0.28	0.136	0.659	Altered group
CDKN1A	6p21.2	0.22	0.02	0.47	0.58	0.2	0.147	0.659	Altered group
CDKN2A	9p21.3	-0.01	0.11	0.26	0.45	-0.12	0.148	0.659	Unaltered group
MTOR_PS2448		0.08	-0.04	0.28	0.31	0.12	0.148	0.659	Altered group
SYP	Xp11.23	0.9	0.23	1.55	0.96	0.67	0.149	0.659	Altered group
PCNA	20p12.3	-0.04	0.05	0.21	0.28	-0.09	0.152	0.659	Unaltered group
RAF1_PS338		-0.03	0.03	0.15	0.18	-0.06	0.16	0.659	Unaltered group
TP53BP1	15q15.3	0.18	-0.03	0.52	0.47	0.21	0.16	0.659	Altered group
E2F1	20q11.22	-0.05	0.01	0.13	0.21	-0.06	0.161	0.659	Unaltered group
CASP7	10q25.3	0.6	0.17	1.08	0.71	0.43	0.163	0.659	Altered group
AKT1	14q32.33	0.05	-0.14	0.47	0.6	0.19	0.163	0.659	Altered group
AKT2	19q13.2	0.05	-0.14	0.47	0.6	0.19	0.163	0.659	Altered group
AKT3	1q43-q44	0.05	-0.14	0.47	0.6	0.19	0.163	0.659	Altered group
GSK3A	19q13.2	0.05	-0.03	0.19	0.27	0.08	0.166	0.659	Altered group
GSK3B	3q13.33	0.05	-0.03	0.19	0.27	0.08	0.166	0.659	Altered group
KEAP1	19p13.2	0.42	0.05	0.91	0.45	0.37	0.173	0.675	Altered group
YAP1	11q22.1	-0.06	0.09	0.4	0.36	-0.15	0.178	0.683	Unaltered group
PRKCA_PS657		0.22	0.02	0.52	0.51	0.2	0.184	0.693	Altered group
SYK	9q22.2	0.21	0.04	0.44	0.51	0.16	0.201	0.705	Altered group
CHEK2_PT68		0	0.08	0.23	0.25	-0.08	0.206	0.705	Unaltered group
MAPK1	22q11.22	0.02	-0.12	0.37	0.53	0.14	0.206	0.705	Altered group
CHEK1_PS345		-0.04	0	0.1	0.15	-0.04	0.208	0.705	Unaltered group
EGFR	7p11.2	-0.03	0.07	0.28	0.42	-0.1	0.209	0.705	Unaltered group
PECAM1	17q23.3	-0.07	0.03	0.3	0.34	-0.11	0.211	0.705	Unaltered group
STAT5A	17q21.2	0.19	-0.01	0.53	0.67	0.19	0.211	0.705	Altered group
NFE2L2	2q31.2	0	0.07	0.2	0.23	-0.08	0.214	0.705	Unaltered group
ANXA1	9q21.13	-0.09	0.12	0.6	0.73	-0.21	0.216	0.705	Unaltered group
SERPINE1	7q22.1	0.76	0.2	1.62	1.09	0.57	0.218	0.705	Altered group
RAB11A	15q22.31	-0.04	0.03	0.2	0.24	-0.07	0.235	0.73	Unaltered group
RAB11B	19p13.2	-0.04	0.03	0.2	0.24	-0.07	0.235	0.73	Unaltered group
FN1	2q35	0.42	0.13	0.85	0.83	0.28	0.238	0.73	Altered group
BCL2L1	20q11.21	-0.03	0.04	0.2	0.25	-0.07	0.238	0.73	Unaltered group
ESR1_PS118		-0.01	0.05	0.18	0.25	-0.06	0.248	0.752	Unaltered group
STAT3_PY705		0.06	-0.05	0.31	0.44	0.1	0.256	0.766	Altered group
BCL2	18q21.33	-0.07	0.06	0.41	0.48	-0.13	0.265	0.783	Unaltered group
MTOR	1p36.22	0.12	0.01	0.35	0.36	0.11	0.271	0.784	Altered group
SMAD4	18q21.2	-0.01	0.02	0.1	0.17	-0.03	0.278	0.784	Unaltered group
PRKCA	17q24.2	0.17	0.03	0.47	0.42	0.14	0.286	0.784	Altered group
RAD51	15q15.1	-0.04	0.01	0.16	0.29	-0.05	0.287	0.784	Unaltered group
PRKCB_PS660		0.19	0	0.6	0.64	0.18	0.287	0.784	Altered group
SRC_PY527		0.11	-0.03	0.45	0.61	0.14	0.291	0.784	Altered group
BECN1	17q21.31	0.05	-0.01	0.2	0.21	0.06	0.294	0.784	Altered group
CAV1	7q31.2	0.4	0.06	1.14	1.18	0.34	0.295	0.784	Altered group
CASP9	1p36.21	-0.03	0.02	0.16	0.22	-0.05	0.299	0.784	Unaltered group
PGR	11q22.1	-0.01	0.07	0.28	0.24	-0.08	0.3	0.784	Unaltered group
PTEN	10q23.31	0.02	-0.06	0.28	0.39	0.08	0.303	0.784	Altered group
KDR	4q12	0.17	-0.03	0.71	0.57	0.2	0.31	0.784	Altered group
MYH11	16p13.11	0.22	-0.18	1.41	1.47	0.39	0.323	0.784	Altered group
CHEK2	22q12.1	0.16	0.04	0.42	0.42	0.12	0.324	0.784	Altered group
MSH2	2p21-p16.3	0.05	-0.04	0.3	0.45	0.08	0.326	0.784	Altered group
AKT1S1_PT246		-0.04	0	0.16	0.19	-0.05	0.331	0.784	Unaltered group
CDK1	10q21.2	-0.04	0	0.13	0.19	-0.04	0.336	0.784	Unaltered group
MRE11	11q21	0	0.04	0.16	0.21	-0.04	0.339	0.784	Unaltered group
CCNE1	19q12	-0.02	0.07	0.32	0.42	-0.09	0.34	0.784	Unaltered group
AKT1_PT308		0.08	0.01	0.25	0.36	0.07	0.343	0.784	Altered group
AKT2_PT308		0.08	0.01	0.25	0.36	0.07	0.343	0.784	Altered group
AKT3_PT308		0.08	0.01	0.25	0.36	0.07	0.343	0.784	Altered group
PRKAA1_PT172		0.14	0.01	0.49	0.58	0.13	0.351	0.784	Altered group
SRC	20q11.23	-0.02	0.04	0.22	0.32	-0.06	0.355	0.784	Unaltered group
STMN1	1p36.11	0	0.07	0.27	0.28	-0.07	0.357	0.784	Unaltered group
TP53	17p13.1	0.2	0.02	0.69	0.54	0.18	0.357	0.784	Altered group
YBX1_PS102		0.19	0.04	0.62	0.3	0.16	0.358	0.784	Altered group
CDKN1B_PT198		0.04	0.08	0.16	0.24	-0.04	0.367	0.784	Unaltered group
NF2	22q12.2	0.09	0.02	0.28	0.37	0.07	0.367	0.784	Altered group
EEF2K	16p12.2	-0.13	-0.02	0.46	0.45	-0.12	0.368	0.784	Unaltered group
RET_PY905		-0.03	0.04	0.24	0.35	-0.06	0.382	0.805	Unaltered group
MYC	8q24.21	-0.03	0.04	0.31	0.34	-0.07	0.396	0.818	Unaltered group
CTNNB1	3p22.1	0.07	-0.13	0.81	0.77	0.19	0.401	0.818	Altered group
SRSF1	17q22	0	0.03	0.11	0.18	-0.03	0.402	0.818	Unaltered group
EIF4EBP1_PS65		0.08	0.03	0.24	0.22	0.06	0.402	0.818	Altered group
SCD	10q24.31	-0.01	0.02	0.14	0.22	-0.03	0.407	0.821	Unaltered group
LCN2	9q34.11	0.5	0.22	1.12	1.37	0.27	0.411	0.822	Altered group
BAP1	3p21.1	-0.09	-0.03	0.25	0.31	-0.06	0.424	0.832	Unaltered group
FOXM1	12p13.33	0.16	0.09	0.35	0.43	0.08	0.425	0.832	Altered group
INPP4B	4q31.21	0.22	0.08	0.64	0.71	0.14	0.431	0.832	Altered group
AXL	19q13.2	0.03	-0.02	0.21	0.25	0.05	0.446	0.832	Altered group
CHEK1	11q24.2	0	0.07	0.34	0.37	-0.07	0.449	0.832	Unaltered group
STK11	19p13.3	-0.02	0.01	0.14	0.2	-0.03	0.452	0.832	Unaltered group
PARP1	1q42.12	0.03	0.08	0.22	0.39	-0.05	0.454	0.832	Unaltered group
BRCA2	13q13.1	-0.03	0	0.14	0.22	-0.03	0.458	0.832	Unaltered group
MAPK14	6p21.31	-0.04	0	0.23	0.27	-0.05	0.459	0.832	Unaltered group
ERBB3_PY1289		0.01	0.04	0.1	0.17	-0.02	0.459	0.832	Unaltered group
CHGA	14q32.12	-0.05	0	0.21	0.24	-0.05	0.462	0.832	Unaltered group
VHL	3p25.3	0.18	-0.13	1.5	1.44	0.31	0.463	0.832	Altered group
EIF4EBP1_PT70		0.09	0.04	0.25	0.31	0.05	0.464	0.832	Altered group
TYMS	18p11.32	-0.02	0.02	0.2	0.29	-0.04	0.468	0.832	Unaltered group
YWHAZ	8q22.3	-0.06	0.08	0.66	0.61	-0.13	0.47	0.832	Unaltered group
TGM2	20q11.23	0.22	0.1	0.6	0.54	0.12	0.474	0.833	Altered group
IGFBP2	2q35	0.68	0.36	1.61	1.15	0.31	0.482	0.84	Altered group
TUBA1B	12q13.12	0.21	-0.07	1.41	0.93	0.27	0.486	0.84	Altered group
MAP2K1	15q22.31	-0.05	0.03	0.43	0.33	-0.08	0.495	0.849	Unaltered group
CDH1	16q22.1	-0.31	-0.1	1.14	0.73	-0.21	0.506	0.854	Unaltered group
PDCD4	10q25.2	0.11	-0.01	0.69	0.67	0.13	0.515	0.854	Altered group
ACACA	17q12	-0.07	0.05	0.65	0.64	-0.12	0.515	0.854	Unaltered group
CDH2	18q12.1	0	0.04	0.23	0.27	-0.04	0.528	0.854	Unaltered group
FASN	17q25.3	-0.05	0.07	0.66	0.74	-0.12	0.528	0.854	Unaltered group
DVL3	3q27.1	0.01	-0.03	0.21	0.26	0.04	0.53	0.854	Altered group
MAPK9	5q35.3	-0.01	-0.05	0.24	0.26	0.04	0.536	0.854	Altered group
MSH6	2p16.3	-0.03	0.02	0.29	0.49	-0.05	0.536	0.854	Unaltered group
RAD50	5q31.1	-0.02	-0.05	0.2	0.24	0.03	0.539	0.854	Altered group
HSPA1A	6p21.33	0.32	0.15	1.01	0.82	0.17	0.541	0.854	Altered group
MACC1	7p21.1	0.09	0	0.51	0.57	0.09	0.546	0.854	Altered group
PDK1_PS241		-0.07	-0.04	0.18	0.3	-0.03	0.549	0.854	Unaltered group
EGFR_PY1068		0.02	0.13	0.64	0.78	-0.11	0.552	0.854	Unaltered group
CTLA4	2q33.2	-0.17	-0.32	0.84	1.08	0.15	0.552	0.854	Altered group
BAD_PS112		0.01	-0.03	0.23	0.28	0.04	0.555	0.854	Altered group
IRS1	2q36.3	-0.02	0.01	0.16	0.21	-0.03	0.557	0.854	Unaltered group
ERBB2_PY1248		0.01	0.09	0.5	0.5	-0.08	0.57	0.86	Unaltered group
ESR1	6q25.1-q25.2	0.06	0.11	0.32	0.49	-0.05	0.577	0.86	Unaltered group
MAP2K1_PS217_S221		0.12	0.07	0.34	0.34	0.05	0.58	0.86	Altered group
ACACA_PS79		-0.02	0.06	0.5	0.57	-0.08	0.582	0.86	Unaltered group
ACACB_PS79		-0.02	0.06	0.5	0.57	-0.08	0.582	0.86	Unaltered group
PARK7	1p36.23	-0.04	0	0.28	0.32	-0.04	0.595	0.86	Unaltered group
EEF2	19p13.3	0.01	-0.03	0.29	0.3	0.04	0.598	0.86	Altered group
NRG1	8p12	0.07	0.04	0.16	0.23	0.02	0.599	0.86	Altered group
ITGA2	5q11.2	0.09	0.05	0.3	0.45	0.05	0.6	0.86	Altered group
PREX1	20q13.13	0	0.02	0.18	0.27	-0.03	0.603	0.86	Unaltered group
ARAF_PS299		0.16	0.08	0.54	0.42	0.08	0.604	0.86	Altered group
DIRAS3	1p31.3	0.01	0.02	0.09	0.17	-0.01	0.606	0.86	Unaltered group
ETS1	11q24.3	0.06	0.02	0.29	0.22	0.04	0.617	0.864	Altered group
CCNB1	5q13.2	0.19	0.11	0.62	0.81	0.09	0.619	0.864	Altered group
SNAI1	20q13.13	0.4	0.25	1.14	1	0.16	0.621	0.864	Altered group
MET	7q31	0.36	0.22	0.99	0.91	0.13	0.625	0.864	Altered group
ANXA7	10q22.2	0.03	0	0.23	0.19	0.03	0.635	0.864	Altered group
COL6A1	21q22.3	0.09	0.15	0.47	0.53	-0.06	0.638	0.864	Unaltered group
RAB25	1q22	-0.08	0.01	0.71	0.55	-0.09	0.639	0.864	Unaltered group
PEA15_PS116		0.02	0.06	0.31	0.36	-0.04	0.64	0.864	Unaltered group
BAX	19q13.33	0.03	0.08	0.39	0.35	-0.05	0.647	0.864	Unaltered group
GAB2	11q14.1	0.11	0.06	0.4	0.51	0.05	0.65	0.864	Altered group
TSC2_PT1462		0.03	-0.01	0.32	0.31	0.04	0.651	0.864	Altered group
MAPK14_PT180_Y182		-0.01	-0.05	0.32	0.6	0.04	0.655	0.864	Altered group
CASP8	2q33.1	0.28	0.17	0.9	0.71	0.11	0.657	0.864	Altered group
PEA15	1q23.2	0.09	0.04	0.36	0.34	0.04	0.662	0.865	Altered group
ERCC1	19q13.32	0.13	0.07	0.55	0.51	0.07	0.668	0.868	Altered group
BID	22q11.21	-0.01	0.01	0.18	0.21	-0.02	0.68	0.875	Unaltered group
PRKCD_PS664		0.04	0.02	0.15	0.19	0.02	0.681	0.875	Altered group
LCK	1p35.2	0.02	-0.01	0.31	0.37	0.04	0.687	0.877	Altered group
KRT5	12q13.13	0.05	0.01	0.33	0.36	0.04	0.694	0.878	Altered group
FOXO3	6q21	0	0.02	0.15	0.18	-0.02	0.695	0.878	Unaltered group
PIK3R1	5q13.1	-0.09	-0.07	0.25	0.34	-0.03	0.708	0.885	Unaltered group
PIK3R2	19p13.11	-0.09	-0.07	0.25	0.34	-0.03	0.708	0.885	Unaltered group
NKX2-1	14q13.3	-0.39	-0.26	1.32	1.5	-0.14	0.712	0.885	Unaltered group
YWHAE	17p13.3	0.01	0.02	0.12	0.17	-0.01	0.716	0.885	Unaltered group
RB1	13q14.2	0.15	0.11	0.48	0.51	0.04	0.743	0.913	Altered group
SETD2	3p21.31	0.27	0.2	0.88	0.76	0.08	0.746	0.913	Altered group
EIF4EBP1	8p11.23	0.05	0.08	0.38	0.49	-0.03	0.761	0.927	Unaltered group
MS4A1	11q12.2	0.03	0.06	0.32	0.25	-0.03	0.77	0.929	Unaltered group
AR	Xq12	0.05	0.03	0.19	0.26	0.02	0.771	0.929	Altered group
CCND1	11q13.3	0.04	0.03	0.11	0.27	0.01	0.78	0.934	Altered group
BCL2L11	2q13	0.02	0.05	0.34	0.46	-0.03	0.786	0.936	Unaltered group
RAF1	3p25.2	0.05	0.04	0.14	0.18	0.01	0.81	0.956	Altered group
RPTOR	17q25.3	0.04	0.01	0.38	0.35	0.02	0.816	0.956	Altered group
ASNS	7q21.3	0.06	0.1	0.74	0.77	-0.05	0.823	0.956	Unaltered group
CLDN7	17p13.1	0.27	0.2	1.25	0.91	0.07	0.832	0.956	Altered group
NOTCH1	9q34.3	-0.02	-0.01	0.16	0.22	-0.01	0.833	0.956	Unaltered group
RICTOR_PT1135		0.06	0.05	0.15	0.22	0.01	0.836	0.956	Altered group
ERBB2	17q12	0.02	-0.03	0.77	0.67	0.04	0.838	0.956	Altered group
EIF4E	4q23	-0.02	-0.01	0.25	0.19	-0.01	0.839	0.956	Unaltered group
SMAD1	4q31.21	0.02	0.03	0.21	0.22	-0.01	0.846	0.956	Unaltered group
SHC1_PY317		-0.01	0.01	0.35	0.24	-0.02	0.851	0.956	Unaltered group
NAPSA	19q13.33	0.16	0.19	0.6	0.63	-0.03	0.854	0.956	Unaltered group
ERRFI1	1p36.23	0	-0.01	0.35	0.32	0.02	0.855	0.956	Altered group
SRC_PY416		0.04	0.06	0.47	0.53	-0.02	0.856	0.956	Unaltered group
TP63	3q28	0.18	0.12	1.12	0.9	0.06	0.863	0.956	Altered group
RPS6KA1	1p36.11	0.07	0.05	0.32	0.41	0.02	0.865	0.956	Altered group
YAP1_PS127		-0.04	0	0.73	0.58	-0.03	0.869	0.956	Unaltered group
ARID1A	1p36.11	0.02	0.01	0.17	0.21	0.01	0.878	0.957	Altered group
BRAF	7q34	-0.02	-0.04	0.61	0.58	0.03	0.883	0.957	Altered group
GAPDH	12p13.31	0.09	0.06	0.84	0.89	0.03	0.887	0.957	Altered group
JUN_PS73		0.01	0	0.22	0.27	0.01	0.889	0.957	Altered group
FOXO3_PS318_S321		0.01	0	0.13	0.18	0	0.89	0.957	Altered group
BAK1	6p21.31	0.03	0.02	0.16	0.17	0.01	0.899	0.962	Altered group
CD274	9p24.1	0.29	0.25	1.11	1.04	0.04	0.907	0.963	Altered group
GATA3	10p14	0.01	0	0.21	0.21	0.01	0.909	0.963	Altered group
G6PD	Xq28	0.15	0.17	0.69	0.78	-0.02	0.915	0.963	Unaltered group
PIK3CA	3q26.32	-0.01	-0.01	0.14	0.19	0	0.917	0.963	Unaltered group
TFRC	3q29	0.14	0.16	0.76	0.86	-0.02	0.927	0.965	Unaltered group
XBP1	22q12.1	0	0	0.27	0.28	0.01	0.928	0.965	Altered group
RPS6	9p22.1	-0.02	-0.02	0.29	0.45	0.01	0.932	0.965	Altered group
RBM15	1p13.3	-0.04	-0.03	0.42	0.54	-0.01	0.936	0.965	Unaltered group
RPS6KB1	17q23.1	-0.02	-0.02	0.16	0.35	0	0.957	0.978	Unaltered group
PXN	12q24.23	-0.12	-0.12	0.4	0.55	0	0.969	0.978	Unaltered group
CDH3	16q22.1	-0.06	-0.05	0.31	0.34	0	0.972	0.978	Unaltered group
ERBB3	12q13.2	0.06	0.07	0.64	0.45	-0.01	0.973	0.978	Unaltered group
RPS6KA1_PT359_S363		-0.03	-0.03	0.16	0.26	0	0.973	0.978	Unaltered group
DIABLO	12q24.31	0.13	0.13	0.53	0.57	0	0.974	0.978	Unaltered group
KIT	4q12	0.23	0.23	0.88	0.78	0	0.987	0.987	Altered group

## Sheet: B7_H5
Gene	Cytoband	Altered group	Unaltered group	Altered group	Unaltered group	Log Ratio	p-Value	q-Value	Higher expression in
CTLA4	2q33.2	0.44	-0.31	0.01	1.07	0.75	6.9e-22	1.61e-19	Altered group
RB1	13q14.2	-0.17	0.11	0.04	0.51	-0.28	2.45e-07	2.869e-05	Unaltered group
PRKAA1	5p13.1	-0.18	0.03	0.04	0.26	-0.21	2.369e-05	0.001848	Unaltered group
MET	7q31	-0.21	0.23	0.11	0.92	-0.44	0.0001779	0.0104	Unaltered group
LCK	1p35.2	-0.37	-0.01	0.08	0.37	-0.36	0.0005009	0.0234	Unaltered group
SETD2	3p21.31	-0.17	0.2	0.12	0.76	-0.37	0.002426	0.0946	Unaltered group
SNAI1	20q13.13	-0.17	0.26	0.15	1	-0.43	0.002973	0.0994	Unaltered group
PARP1	1q42.12	-0.11	0.08	0.03	0.38	-0.19	0.005367	0.157	Unaltered group
AKT1S1_PT246		0.25	0	0.11	0.18	0.25	0.0191	0.496	Altered group
PDCD1	2q37.3	0.63	0	0.1	0.55	0.63	0.0298	0.656	Altered group
TGM2	20q11.23	-0.3	0.11	0.23	0.54	-0.41	0.0334	0.656	Unaltered group
HSPA1A	6p21.33	-0.51	0.16	0.38	0.83	-0.68	0.0336	0.656	Unaltered group
ACACA	17q12	0.49	0.04	0.28	0.64	0.45	0.0428	0.77	Altered group
CDKN2A	9p21.3	1.11	0.09	0.15	0.43	1.01	0.0522	0.872	Altered group
ACVRL1	12q13.13	-0.09	0.02	0.08	0.24	-0.11	0.0582	0.907	Unaltered group
CDKN1B	12p13.1	-0.15	0.01	0.11	0.24	-0.16	0.0683	0.954	Unaltered group
TIGAR	12p13.32	-0.21	0.07	0.21	0.36	-0.28	0.0724	0.954	Unaltered group
DIABLO	12q24.31	0.32	0.13	0.15	0.57	0.19	0.0748	0.954	Altered group
BAK1	6p21.31	-0.08	0.02	0.08	0.17	-0.1	0.0775	0.954	Unaltered group
ACACA_PS79		0.5	0.05	0.36	0.56	0.45	0.0884	0.974	Altered group
ACACB_PS79		0.5	0.05	0.36	0.56	0.45	0.0884	0.974	Altered group
RAD51	15q15.1	-0.07	0.01	0.07	0.29	-0.08	0.0992	0.974	Unaltered group
MACC1	7p21.1	-0.39	0.01	0.13	0.56	-0.4	0.102	0.974	Unaltered group
YWHAB	20q13.12	-0.02	0.04	0.05	0.22	-0.06	0.122	0.974	Unaltered group
XRCC5	2q35	0.06	-0.02	0.08	0.4	0.09	0.126	0.974	Altered group
RAB11A	15q22.31	-0.12	0.03	0.15	0.24	-0.15	0.138	0.974	Unaltered group
RAB11B	19p13.2	-0.12	0.03	0.15	0.24	-0.15	0.138	0.974	Unaltered group
CASP7	10q25.3	-0.03	0.19	0.22	0.73	-0.22	0.146	0.974	Unaltered group
ITGA2	5q11.2	-0.11	0.05	0.17	0.45	-0.16	0.155	0.974	Unaltered group
INPP4B	4q31.21	-0.06	0.09	0.16	0.71	-0.15	0.158	0.974	Unaltered group
BID	22q11.21	-0.16	0.01	0.19	0.21	-0.18	0.158	0.974	Unaltered group
EIF4EBP1	8p11.23	0.46	0.08	0.41	0.49	0.38	0.16	0.974	Altered group
CASP8	2q33.1	-0.04	0.18	0.24	0.72	-0.22	0.161	0.974	Unaltered group
EIF4G1	3q27.1	0.21	-0.06	0.14	0.54	0.27	0.17	0.974	Altered group
ERBB2_PY1248		0.55	0.08	0.52	0.5	0.46	0.172	0.974	Altered group
CCNB1	5q13.2	0.37	0.11	0.29	0.8	0.26	0.175	0.974	Altered group
PDCD4	10q25.2	-0.32	0	0.37	0.67	-0.32	0.183	0.974	Unaltered group
EEF2K	16p12.2	0.15	-0.02	0.2	0.45	0.17	0.184	0.974	Altered group
RAD50	5q31.1	-0.33	-0.05	0.34	0.24	-0.28	0.196	0.974	Unaltered group
YWHAE	17p13.3	-0.03	0.02	0.07	0.17	-0.06	0.2	0.974	Unaltered group
CDK1	10q21.2	0.1	-0.01	0.14	0.18	0.11	0.212	0.974	Altered group
TSC2_PT1462		0.14	-0.01	0.19	0.31	0.15	0.213	0.974	Altered group
CAV1	7q31.2	-0.43	0.08	0.65	1.18	-0.52	0.213	0.974	Unaltered group
EEF2	19p13.3	-0.17	-0.03	0.18	0.3	-0.14	0.215	0.974	Unaltered group
CCNE2	8q22.1	0.26	0.03	0.3	0.21	0.23	0.216	0.974	Altered group
SRC_PY416		0.53	0.05	0.65	0.52	0.48	0.239	0.974	Altered group
NDRG1_PT346		0.58	0.03	0.76	0.93	0.54	0.251	0.974	Altered group
STAT5A	17q21.2	-0.26	0	0.38	0.67	-0.26	0.265	0.974	Unaltered group
TP53BP1	15q15.3	-0.27	-0.02	0.36	0.48	-0.25	0.266	0.974	Unaltered group
GSK3A	19q13.2	-0.18	-0.03	0.22	0.26	-0.15	0.271	0.974	Unaltered group
GSK3B	3q13.33	-0.18	-0.03	0.22	0.26	-0.15	0.271	0.974	Unaltered group
EIF4EBP1_PS65		0.23	0.03	0.31	0.22	0.21	0.274	0.974	Altered group
ETS1	11q24.3	-0.09	0.03	0.18	0.22	-0.12	0.277	0.974	Unaltered group
CDH1	16q22.1	0.24	-0.11	0.53	0.75	0.35	0.282	0.974	Altered group
SRC_PY527		0.17	-0.03	0.3	0.61	0.2	0.288	0.974	Altered group
EGFR_PY1068		0.49	0.12	0.58	0.78	0.38	0.29	0.974	Altered group
AXL	19q13.2	-0.32	-0.02	0.21	0.25	-0.3	0.292	0.974	Unaltered group
PEA15_PS116		0.02	0.06	0.05	0.36	-0.03	0.295	0.974	Unaltered group
CHEK1_PS345		0.21	0	0.33	0.14	0.21	0.297	0.974	Altered group
PIK3CA	3q26.32	-0.11	0	0.16	0.19	-0.1	0.299	0.974	Unaltered group
RET_PY905		0.39	0.03	0.27	0.34	0.37	0.301	0.974	Altered group
AKT1	14q32.33	-0.55	-0.13	0.72	0.59	-0.43	0.32	0.974	Unaltered group
AKT2	19q13.2	-0.55	-0.13	0.72	0.59	-0.43	0.32	0.974	Unaltered group
AKT3	1q43-q44	-0.55	-0.13	0.72	0.59	-0.43	0.32	0.974	Unaltered group
BCL2L1	20q11.21	-0.14	0.04	0.3	0.24	-0.18	0.323	0.974	Unaltered group
ERBB3_PY1289		0.13	0.03	0.16	0.17	0.1	0.329	0.974	Altered group
E2F1	20q11.22	-0.24	0	0.2	0.21	-0.25	0.33	0.974	Unaltered group
KDR	4q12	-0.46	-0.02	0.77	0.57	-0.45	0.332	0.974	Unaltered group
CDKN1B_PT157		0.69	0.01	1.19	0.22	0.67	0.339	0.974	Altered group
XRCC1	19q13.31	0.17	0.03	0.23	0.24	0.13	0.343	0.974	Altered group
TSC1	9q34	-0.66	-0.13	0.93	0.57	-0.52	0.346	0.974	Unaltered group
GATA3	10p14	-0.06	0	0.12	0.21	-0.06	0.347	0.974	Unaltered group
CHEK1	11q24.2	0.4	0.07	0.61	0.36	0.33	0.35	0.974	Altered group
AKT1_PT308		0.28	0.01	0.49	0.35	0.27	0.353	0.974	Altered group
AKT2_PT308		0.28	0.01	0.49	0.35	0.27	0.353	0.974	Altered group
AKT3_PT308		0.28	0.01	0.49	0.35	0.27	0.353	0.974	Altered group
MYC	8q24.21	0.15	0.04	0.22	0.34	0.12	0.367	0.974	Altered group
FOXO3	6q21	-0.03	0.02	0.09	0.18	-0.05	0.371	0.974	Unaltered group
MET_PY1235		0.03	0.05	0.03	0.17	-0.02	0.382	0.974	Unaltered group
PRDX1	1p34.1	0.35	0.02	0.65	0.42	0.33	0.388	0.974	Altered group
NRAS	1p13.2	-0.06	-0.02	0.1	0.15	-0.05	0.403	0.974	Unaltered group
CTNNA1	5q31.2	0.06	0.01	0.05	0.13	0.05	0.408	0.974	Altered group
PARK7	1p36.23	-0.12	0	0.27	0.32	-0.13	0.413	0.974	Unaltered group
SMAD4	18q21.2	0.11	0.02	0.19	0.17	0.09	0.417	0.974	Altered group
FASN	17q25.3	0.32	0.06	0.57	0.74	0.26	0.423	0.974	Altered group
PECAM1	17q23.3	-0.03	0.03	0.14	0.34	-0.06	0.434	0.974	Unaltered group
SMAD1	4q31.21	0.16	0.03	0.32	0.21	0.14	0.451	0.974	Altered group
ANXA1	9q21.13	0.42	0.11	0.72	0.73	0.31	0.46	0.974	Altered group
CCND1	11q13.3	-0.14	0.03	0.4	0.26	-0.17	0.46	0.974	Unaltered group
AKT1_PS473		0.15	0.01	0.34	0.61	0.15	0.463	0.974	Altered group
AKT2_PS473		0.15	0.01	0.34	0.61	0.15	0.463	0.974	Altered group
AKT3_PS473		0.15	0.01	0.34	0.61	0.15	0.463	0.974	Altered group
ESR1_PS118		0.08	0.05	0.07	0.25	0.03	0.464	0.974	Altered group
NKX2-1	14q13.3	-1.36	-0.25	2.66	1.48	-1.11	0.465	0.974	Unaltered group
CHEK2_PT68		0.31	0.08	0.57	0.24	0.24	0.467	0.974	Altered group
RPS6_PS240_S244		0.37	0.07	0.73	0.83	0.3	0.475	0.974	Altered group
MAPK1_PT202_Y204		0.25	0.05	0.51	0.62	0.21	0.478	0.974	Altered group
MAPK3_PT202_Y204		0.25	0.05	0.51	0.62	0.21	0.478	0.974	Altered group
MAPK1	22q11.22	0	-0.11	0.28	0.53	0.11	0.483	0.974	Altered group
EIF4EBP1_PT70		0.28	0.04	0.6	0.31	0.24	0.484	0.974	Altered group
SCD	10q24.31	0.11	0.02	0.23	0.22	0.09	0.489	0.974	Altered group
CHGA	14q32.12	0.46	-0.01	0.65	0.24	0.47	0.492	0.974	Altered group
PGR	11q22.1	0.02	0.06	0.11	0.24	-0.04	0.496	0.974	Unaltered group
NAPSA	19q13.33	-0.08	0.2	0.39	0.63	-0.28	0.497	0.974	Unaltered group
CASP3	4q35.1	1.15	0.06	1.53	0.28	1.09	0.498	0.974	Altered group
ERBB2	17q12	0.28	-0.03	0.82	0.67	0.31	0.504	0.974	Altered group
RB1_PS807_S811		0.22	0.06	0.42	0.56	0.16	0.509	0.974	Altered group
DIRAS3	1p31.3	0.1	0.02	0.22	0.16	0.08	0.509	0.974	Altered group
RBM15	1p13.3	-0.67	-0.03	1.75	0.51	-0.64	0.515	0.974	Unaltered group
GAPDH	12p13.31	-0.41	0.07	1.31	0.88	-0.48	0.516	0.974	Unaltered group
PCNA	20p12.3	0.2	0.05	0.41	0.28	0.15	0.517	0.974	Altered group
CD274	9p24.1	0.75	0.25	0.75	1.05	0.5	0.518	0.974	Altered group
SHC1_PY317		0.11	0.01	0.28	0.24	0.1	0.522	0.974	Altered group
RPS6KA1_PT359_S363		0.08	-0.03	0.31	0.26	0.11	0.527	0.974	Altered group
CCNE1	19q12	-0.01	0.06	0.21	0.42	-0.07	0.545	0.974	Unaltered group
ARAF_PS299		0.25	0.08	0.48	0.42	0.16	0.552	0.974	Altered group
PDK1_PS241		-0.12	-0.04	0.23	0.29	-0.08	0.558	0.974	Unaltered group
PREX1	20q13.13	-0.02	0.02	0.12	0.27	-0.04	0.559	0.974	Unaltered group
SYK	9q22.2	0.2	0.05	0.47	0.51	0.15	0.566	0.974	Altered group
AR	Xq12	-0.03	0.03	0.2	0.26	-0.06	0.567	0.974	Unaltered group
CDKN1A	6p21.2	-0.2	0.03	0.73	0.58	-0.23	0.57	0.974	Unaltered group
RAF1_PS338		0.11	0.03	0.25	0.17	0.08	0.571	0.974	Altered group
COL6A1	21q22.3	0.03	0.15	0.38	0.53	-0.12	0.572	0.974	Unaltered group
NRG1	8p12	-0.02	0.04	0.2	0.23	-0.06	0.585	0.974	Unaltered group
ATM	11q22.3	-0.26	-0.11	0.51	0.74	-0.15	0.591	0.974	Unaltered group
TYMS	18p11.32	-0.05	0.02	0.13	0.29	-0.07	0.591	0.974	Unaltered group
IGFBP2	2q35	-0.08	0.38	1.54	1.16	-0.46	0.591	0.974	Unaltered group
RPTOR	17q25.3	-0.13	0.02	0.51	0.35	-0.15	0.595	0.974	Unaltered group
MRE11	11q21	-0.01	0.04	0.17	0.2	-0.05	0.595	0.974	Unaltered group
NFE2L2	2q31.2	-0.02	0.07	0.17	0.23	-0.09	0.597	0.974	Unaltered group
EIF4EBP1_PT37_T46		0.23	0.04	0.64	0.61	0.19	0.599	0.974	Altered group
XBP1	22q12.1	0.18	-0.01	0.63	0.27	0.18	0.6	0.974	Altered group
KIT	4q12	0.4	0.23	0.59	0.79	0.17	0.603	0.974	Altered group
ANXA7	10q22.2	0.06	0	0.18	0.19	0.05	0.603	0.974	Altered group
BAX	19q13.33	0.2	0.08	0.42	0.35	0.12	0.604	0.974	Altered group
KRT5	12q13.13	0.25	0.01	0.5	0.36	0.24	0.612	0.974	Altered group
RPS6KB1	17q23.1	0.21	-0.03	0.83	0.34	0.23	0.62	0.974	Altered group
WWTR1	3q25.1	0.22	0.02	0.74	0.25	0.2	0.623	0.974	Altered group
SRC	20q11.23	-0.07	0.04	0.4	0.32	-0.11	0.632	0.974	Unaltered group
RAF1	3p25.2	0	0.04	0.17	0.18	-0.04	0.633	0.974	Unaltered group
PRKCD_PS664		0.08	0.02	0.24	0.19	0.06	0.634	0.974	Altered group
ERCC1	19q13.32	0.01	0.07	0.22	0.52	-0.06	0.636	0.974	Unaltered group
GSK3A_PS21_S9		0.05	-0.08	0.48	0.58	0.13	0.639	0.974	Altered group
GSK3B_PS21_S9		0.05	-0.08	0.48	0.58	0.13	0.639	0.974	Altered group
TP53	17p13.1	0.12	0.02	0.35	0.55	0.09	0.641	0.974	Altered group
TUBA1B	12q13.12	0.05	-0.06	0.42	0.95	0.11	0.641	0.974	Altered group
BAD_PS112		-0.08	-0.03	0.23	0.28	-0.06	0.644	0.974	Unaltered group
RPS6_PS235_S236		0.3	0.06	0.92	0.69	0.23	0.645	0.974	Altered group
MAPK14	6p21.31	0.09	0	0.36	0.26	0.09	0.645	0.974	Altered group
TFRC	3q29	0.35	0.16	0.78	0.86	0.2	0.649	0.974	Altered group
MS4A1	11q12.2	-0.01	0.06	0.27	0.26	-0.07	0.653	0.974	Unaltered group
EGFR	7p11.2	-0.02	0.07	0.37	0.42	-0.09	0.661	0.974	Unaltered group
PIK3R1	5q13.1	-0.16	-0.07	0.38	0.33	-0.09	0.664	0.974	Unaltered group
PIK3R2	19p13.11	-0.16	-0.07	0.38	0.33	-0.09	0.664	0.974	Unaltered group
GSK3A_PS9		-0.26	-0.09	0.71	0.62	-0.17	0.664	0.974	Unaltered group
GSK3B_PS9		-0.26	-0.09	0.71	0.62	-0.17	0.664	0.974	Unaltered group
CLDN7	17p13.1	0.13	0.2	0.3	0.93	-0.07	0.664	0.974	Unaltered group
YBX1	1p34.2	-0.09	0.05	0.61	0.58	-0.14	0.672	0.974	Unaltered group
BCL2L11	2q13	-0.05	0.05	0.41	0.45	-0.1	0.676	0.974	Unaltered group
CDKN1B_PT198		0.13	0.08	0.22	0.23	0.05	0.676	0.974	Altered group
YAP1	11q22.1	0.16	0.08	0.34	0.37	0.08	0.677	0.974	Altered group
BIRC2	11q22.2	-0.03	0.01	0.2	0.19	-0.05	0.682	0.974	Unaltered group
ADAR	1q21.3	0.11	0.02	0.24	0.15	0.09	0.683	0.974	Altered group
CTNNB1	3p22.1	-0.35	-0.12	1.07	0.77	-0.24	0.685	0.974	Unaltered group
FOXM1	12p13.33	0.15	0.09	0.28	0.43	0.06	0.689	0.974	Altered group
COPS5	8q13.1	0.2	0.05	0.41	0.22	0.15	0.693	0.974	Altered group
JUN_PS73		-0.03	0	0.17	0.27	-0.04	0.697	0.974	Unaltered group
SMAD3	15q22.33	0.02	0.03	0.09	0.18	-0.02	0.702	0.974	Unaltered group
FOXO3_PS318_S321		-0.02	0	0.12	0.18	-0.02	0.709	0.974	Unaltered group
MAP2K1_PS217_S221		0.01	0.07	0.32	0.34	-0.06	0.731	0.974	Unaltered group
PRKCA	17q24.2	0.17	0.04	0.71	0.42	0.13	0.733	0.974	Altered group
MAPK8_PT183		0.12	0.05	0.42	0.24	0.08	0.734	0.974	Altered group
PTEN	10q23.31	-0.14	-0.06	0.43	0.39	-0.08	0.734	0.974	Unaltered group
ERBB3	12q13.2	-0.04	0.07	0.6	0.46	-0.11	0.736	0.974	Unaltered group
MAP2K1	15q22.31	0.09	0.02	0.37	0.33	0.07	0.739	0.974	Altered group
PDK1	2q31.1	0.03	0	0.17	0.2	0.03	0.74	0.974	Altered group
DVL3	3q27.1	0.04	-0.03	0.38	0.26	0.07	0.74	0.974	Altered group
ESR1	6q25.1-q25.2	0.05	0.11	0.34	0.49	-0.06	0.741	0.974	Unaltered group
PEA15	1q23.2	0.11	0.04	0.37	0.34	0.07	0.745	0.974	Altered group
BCL2	18q21.33	-0.03	0.06	0.53	0.47	-0.09	0.75	0.975	Unaltered group
EZH2	7q36.1	0.03	0.08	0.2	0.21	-0.05	0.772	0.978	Unaltered group
CDH3	16q22.1	-0.01	-0.05	0.31	0.34	0.05	0.776	0.978	Altered group
ARID1A	1p36.11	-0.06	0.01	0.29	0.21	-0.07	0.779	0.978	Unaltered group
BAP1	3p21.1	0.05	-0.04	0.54	0.3	0.08	0.78	0.978	Altered group
CHEK2	22q12.1	0.01	0.04	0.22	0.43	-0.03	0.788	0.978	Unaltered group
SYP	Xp11.23	0.23	0.27	0.16	1.01	-0.04	0.796	0.978	Unaltered group
KEAP1	19p13.2	0.04	0.07	0.16	0.49	-0.04	0.8	0.978	Unaltered group
NOTCH1	9q34.3	-0.03	-0.01	0.19	0.22	-0.03	0.802	0.978	Unaltered group
MSH2	2p21-p16.3	0.03	-0.03	0.49	0.44	0.07	0.802	0.978	Altered group
MTOR	1p36.22	-0.06	0.01	0.51	0.36	-0.07	0.803	0.978	Unaltered group
SRSF1	17q22	0.05	0.03	0.14	0.18	0.02	0.825	0.978	Altered group
BRCA2	13q13.1	0.05	0	0.25	0.21	0.05	0.826	0.978	Altered group
IRS1	2q36.3	0.05	0.01	0.36	0.21	0.04	0.83	0.978	Altered group
RAB25	1q22	0.05	0	0.4	0.56	0.05	0.83	0.978	Altered group
MYH9_PS1943		-0.3	-0.15	1.25	0.66	-0.15	0.831	0.978	Unaltered group
RICTOR_PT1135		0.03	0.05	0.19	0.21	-0.02	0.832	0.978	Unaltered group
MAPK9	5q35.3	0.01	-0.05	0.49	0.25	0.06	0.835	0.978	Altered group
PXN	12q24.23	-0.24	-0.12	1.15	0.54	-0.12	0.844	0.978	Unaltered group
PRKCB_PS660		-0.07	0.01	0.72	0.64	-0.08	0.846	0.978	Unaltered group
YWHAZ	8q22.3	0.15	0.07	0.81	0.61	0.08	0.849	0.978	Altered group
YBX1_PS102		0	0.04	0.39	0.32	-0.04	0.849	0.978	Unaltered group
EIF4E	4q23	-0.02	-0.01	0.16	0.2	-0.02	0.85	0.978	Unaltered group
LCN2	9q34.11	-0.24	0.24	2.84	1.35	-0.48	0.851	0.978	Unaltered group
NF2	22q12.2	-0.04	0.03	0.64	0.36	-0.07	0.852	0.978	Unaltered group
G6PD	Xq28	0.26	0.17	0.95	0.78	0.09	0.859	0.98	Altered group
MYH11	16p13.11	-0.06	-0.16	1.24	1.47	0.1	0.882	0.986	Altered group
STK11	19p13.3	0.02	0.01	0.12	0.2	0.01	0.884	0.986	Altered group
ASNS	7q21.3	0.16	0.1	0.74	0.77	0.06	0.887	0.986	Altered group
CDH2	18q12.1	0.06	0.04	0.28	0.27	0.02	0.891	0.986	Altered group
VHL	3p25.3	-0.25	-0.12	1.78	1.44	-0.13	0.891	0.986	Unaltered group
TSC2	16p13.3	-0.16	-0.11	0.62	0.49	-0.05	0.892	0.986	Unaltered group
SERPINE1	7q22.1	0.27	0.22	0.71	1.12	0.05	0.897	0.986	Altered group
TP63	3q28	0.07	0.13	0.55	0.91	-0.06	0.903	0.986	Unaltered group
MAPK14_PT180_Y182		-0.01	-0.05	0.6	0.59	0.04	0.905	0.986	Altered group
RICTOR	5p13.1	-0.09	-0.03	0.89	0.7	-0.06	0.906	0.986	Unaltered group
SQSTM1	5q35.3	0.1	0.12	0.58	0.75	-0.03	0.937	0.998	Unaltered group
STMN1	1p36.11	0.06	0.07	0.27	0.28	-0.01	0.938	0.998	Unaltered group
EGFR_PY1173		0.03	0.04	0.11	0.2	0	0.946	0.998	Unaltered group
RPS6KB1_PT389		0.05	0.05	0.11	0.27	0	0.95	0.998	Unaltered group
BRAF	7q34	-0.08	-0.04	1.3	0.58	-0.04	0.954	0.998	Unaltered group
RPS6KA1	1p36.11	0.04	0.05	0.52	0.4	-0.02	0.954	0.998	Unaltered group
PRKCA_PS657		0	0.03	0.88	0.5	-0.03	0.956	0.998	Unaltered group
STAT3_PY705		-0.06	-0.04	0.63	0.43	-0.02	0.957	0.998	Unaltered group
FN1	2q35	0.11	0.14	1.02	0.83	-0.03	0.959	0.998	Unaltered group
RPS6	9p22.1	-0.04	-0.02	0.83	0.44	-0.02	0.968	0.998	Unaltered group
YAP1_PS127		0	0	0.4	0.59	0.01	0.973	0.998	Altered group
BECN1	17q21.31	0	-0.01	0.32	0.21	0.01	0.973	0.998	Altered group
NFKB1_PS536		0.08	0.07	0.61	0.69	0.01	0.976	0.998	Altered group
PRKAA1_PT172		0.01	0.02	0.24	0.58	0	0.979	0.998	Unaltered group
ERRFI1	1p36.23	-0.02	-0.01	0.55	0.32	-0.01	0.985	0.998	Unaltered group
GAB2	11q14.1	0.06	0.06	0.78	0.51	0	0.991	0.998	Altered group
MSH6	2p16.3	0.01	0.02	0.75	0.48	0	0.991	0.998	Unaltered group
CASP9	1p36.21	0.02	0.02	0.33	0.21	0	0.994	0.998	Unaltered group
MTOR_PS2448		-0.03	-0.03	0.34	0.31	0	1	1	Unaltered group

## Sheet: B7_H6
Gene	Cytoband	Altered group	Unaltered group	Altered group	Unaltered group	Log Ratio	p-Value	q-Value	Higher expression in
SETD2	3p21.31	-0.09	0.2	0.02	0.76	-0.29	3.83e-10	8.82e-08	Unaltered group
PARP1	1q42.12	-0.07	0.08	0.03	0.38	-0.15	0.0002203	0.0253	Unaltered group
JUN_PS73		0.22	0	0.04	0.27	0.22	0.003332	0.255	Altered group
DVL3	3q27.1	-0.21	-0.03	0.05	0.26	-0.18	0.01	0.577	Unaltered group
MACC1	7p21.1	0.47	0	0.16	0.56	0.47	0.0231	0.992	Altered group
CDKN2A	9p21.3	-0.22	0.1	0.13	0.44	-0.32	0.0359	0.992	Unaltered group
KIT	4q12	-0.44	0.23	0.28	0.79	-0.67	0.0462	0.992	Unaltered group
PIK3R1	5q13.1	-0.17	-0.07	0.05	0.33	-0.11	0.0486	0.992	Unaltered group
PIK3R2	19p13.11	-0.17	-0.07	0.05	0.33	-0.11	0.0486	0.992	Unaltered group
CASP3	4q35.1	0.14	0.07	0.04	0.32	0.07	0.0511	0.992	Altered group
CDH2	18q12.1	-0.01	0.04	0.03	0.27	-0.05	0.0539	0.992	Unaltered group
BAX	19q13.33	-0.16	0.08	0.12	0.35	-0.25	0.0565	0.992	Unaltered group
CASP8	2q33.1	-0.05	0.18	0.13	0.72	-0.23	0.0713	0.992	Unaltered group
CTNNB1	3p22.1	0.24	-0.12	0.2	0.78	0.36	0.0719	0.992	Altered group
RPS6KA1_PT359_S363		-0.16	-0.02	0.08	0.26	-0.14	0.074	0.992	Unaltered group
PRDX1	1p34.1	-0.27	0.03	0.16	0.43	-0.3	0.0808	0.992	Unaltered group
STAT3_PY705		-0.24	-0.04	0.12	0.43	-0.2	0.0882	0.992	Unaltered group
RPS6_PS235_S236		0.44	0.06	0.22	0.69	0.37	0.0896	0.992	Altered group
ANXA7	10q22.2	0.2	0	0.12	0.19	0.2	0.0934	0.992	Altered group
MAPK14	6p21.31	-0.33	0.01	0.2	0.26	-0.34	0.0971	0.992	Unaltered group
PECAM1	17q23.3	-0.28	0.03	0.2	0.34	-0.31	0.106	0.992	Unaltered group
TP63	3q28	-0.46	0.14	0.39	0.91	-0.6	0.109	0.992	Unaltered group
MAPK1_PT202_Y204		0.51	0.05	0.3	0.62	0.46	0.112	0.992	Altered group
MAPK3_PT202_Y204		0.51	0.05	0.3	0.62	0.46	0.112	0.992	Altered group
CCNE1	19q12	-0.36	0.07	0.29	0.42	-0.43	0.12	0.992	Unaltered group
WWTR1	3q25.1	-0.18	0.02	0.14	0.26	-0.2	0.12	0.992	Unaltered group
EIF4EBP1_PT37_T46		0.49	0.04	0.31	0.61	0.45	0.12	0.992	Altered group
SRSF1	17q22	0.13	0.03	0.07	0.18	0.1	0.128	0.992	Altered group
FOXO3_PS318_S321		-0.14	0	0.11	0.18	-0.15	0.141	0.992	Unaltered group
GSK3A_PS21_S9		0.34	-0.08	0.32	0.58	0.42	0.146	0.992	Altered group
GSK3B_PS21_S9		0.34	-0.08	0.32	0.58	0.42	0.146	0.992	Altered group
CHEK2_PT68		0	0.08	0.06	0.25	-0.08	0.147	0.992	Unaltered group
BAK1	6p21.31	0.22	0.02	0.15	0.17	0.2	0.155	0.992	Altered group
MSH2	2p21-p16.3	0.3	-0.04	0.27	0.45	0.34	0.158	0.992	Altered group
EEF2K	16p12.2	-0.56	-0.02	0.43	0.44	-0.55	0.16	0.992	Unaltered group
STK11	19p13.3	-0.18	0.01	0.16	0.2	-0.2	0.168	0.992	Unaltered group
TSC2	16p13.3	0.16	-0.11	0.24	0.49	0.27	0.181	0.992	Altered group
PRKAA1_PT172		0.23	0.01	0.2	0.57	0.21	0.196	0.992	Altered group
EGFR	7p11.2	-0.15	0.07	0.22	0.42	-0.23	0.208	0.992	Unaltered group
LCK	1p35.2	-0.26	-0.01	0.25	0.37	-0.25	0.218	0.992	Unaltered group
TP53	17p13.1	-0.56	0.03	0.58	0.54	-0.59	0.219	0.992	Unaltered group
GATA3	10p14	-0.07	0	0.07	0.21	-0.07	0.223	0.992	Unaltered group
PRKAA1	5p13.1	-0.17	0.03	0.2	0.26	-0.2	0.224	0.992	Unaltered group
AKT1_PT308		0.42	0.01	0.42	0.35	0.42	0.23	0.992	Altered group
AKT2_PT308		0.42	0.01	0.42	0.35	0.42	0.23	0.992	Altered group
AKT3_PT308		0.42	0.01	0.42	0.35	0.42	0.23	0.992	Altered group
MRE11	11q21	-0.02	0.04	0.06	0.21	-0.06	0.24	0.992	Unaltered group
BCL2	18q21.33	-0.36	0.06	0.46	0.47	-0.43	0.25	0.992	Unaltered group
SRC_PY527		0.18	-0.03	0.23	0.61	0.21	0.254	0.992	Altered group
RAD50	5q31.1	0.06	-0.05	0.12	0.24	0.11	0.264	0.992	Altered group
YWHAZ	8q22.3	-0.49	0.08	0.65	0.61	-0.57	0.267	0.992	Unaltered group
PGR	11q22.1	0.01	0.06	0.07	0.24	-0.06	0.269	0.992	Unaltered group
SHC1_PY317		0.27	0.01	0.31	0.24	0.26	0.282	0.992	Altered group
CHGA	14q32.12	0.22	0	0.27	0.24	0.23	0.282	0.992	Altered group
TUBA1B	12q13.12	0.46	-0.06	0.64	0.95	0.52	0.293	0.992	Altered group
ESR1	6q25.1-q25.2	0.7	0.1	0.75	0.48	0.6	0.303	0.992	Altered group
RPS6_PS240_S244		0.7	0.07	0.8	0.83	0.63	0.307	0.992	Altered group
CDK1	10q21.2	0.06	-0.01	0.08	0.18	0.06	0.308	0.992	Altered group
ESR1_PS118		0.2	0.04	0.2	0.25	0.16	0.309	0.992	Altered group
IRS1	2q36.3	-0.05	0.01	0.08	0.21	-0.06	0.326	0.992	Unaltered group
SNAI1	20q13.13	0.1	0.26	0.21	1	-0.15	0.336	0.992	Unaltered group
SMAD1	4q31.21	0.08	0.03	0.07	0.22	0.05	0.336	0.992	Altered group
BRCA2	13q13.1	-0.05	0	0.08	0.22	-0.06	0.337	0.992	Unaltered group
MAP2K1_PS217_S221		0.33	0.07	0.37	0.34	0.26	0.337	0.992	Altered group
ERCC1	19q13.32	-0.07	0.07	0.2	0.52	-0.14	0.359	0.992	Unaltered group
SMAD4	18q21.2	0.18	0.02	0.24	0.17	0.16	0.363	0.992	Altered group
FN1	2q35	0.76	0.14	0.96	0.83	0.62	0.377	0.992	Altered group
NRG1	8p12	0.18	0.04	0.21	0.22	0.14	0.377	0.992	Altered group
TP53BP1	15q15.3	0.14	-0.02	0.26	0.48	0.17	0.377	0.992	Altered group
PRKCA	17q24.2	0.13	0.04	0.15	0.42	0.1	0.386	0.992	Altered group
NKX2-1	14q13.3	0.57	-0.27	1.33	1.49	0.84	0.387	0.992	Altered group
RBM15	1p13.3	0.14	-0.04	0.28	0.54	0.18	0.391	0.992	Altered group
AKT1_PS473		0.65	0	1.04	0.6	0.65	0.393	0.992	Altered group
AKT2_PS473		0.65	0	1.04	0.6	0.65	0.393	0.992	Altered group
AKT3_PS473		0.65	0	1.04	0.6	0.65	0.393	0.992	Altered group
XRCC5	2q35	0.02	-0.02	0.08	0.4	0.05	0.393	0.992	Altered group
CDKN1B_PT198		-0.08	0.08	0.26	0.23	-0.16	0.397	0.992	Unaltered group
MET	7q31	0.05	0.23	0.3	0.92	-0.18	0.401	0.992	Unaltered group
TSC2_PT1462		0.23	-0.01	0.4	0.31	0.24	0.406	0.992	Altered group
BAP1	3p21.1	-0.07	-0.04	0.06	0.31	-0.04	0.408	0.992	Unaltered group
MAPK14_PT180_Y182		-0.21	-0.04	0.29	0.59	-0.17	0.415	0.992	Unaltered group
CDKN1B_PT157		-0.04	0.02	0.11	0.25	-0.07	0.419	0.992	Unaltered group
CDKN1B	12p13.1	-0.16	0.01	0.28	0.24	-0.16	0.42	0.992	Unaltered group
TSC1	9q34	0.04	-0.14	0.31	0.57	0.18	0.425	0.992	Altered group
GSK3A_PS9		0.19	-0.1	0.5	0.62	0.29	0.425	0.992	Altered group
GSK3B_PS9		0.19	-0.1	0.5	0.62	0.29	0.425	0.992	Altered group
NF2	22q12.2	0.11	0.03	0.15	0.37	0.08	0.436	0.992	Altered group
MTOR	1p36.22	0.08	0.01	0.12	0.36	0.07	0.439	0.992	Altered group
PEA15	1q23.2	-0.2	0.04	0.44	0.34	-0.24	0.44	0.992	Unaltered group
PIK3CA	3q26.32	-0.19	0	0.35	0.19	-0.19	0.44	0.992	Unaltered group
DIRAS3	1p31.3	0.11	0.02	0.18	0.16	0.09	0.45	0.992	Altered group
PEA15_PS116		-0.18	0.06	0.45	0.35	-0.24	0.459	0.992	Unaltered group
KDR	4q12	0.27	-0.02	0.58	0.57	0.3	0.468	0.992	Altered group
AR	Xq12	-0.07	0.03	0.19	0.26	-0.1	0.475	0.992	Unaltered group
NFE2L2	2q31.2	-0.01	0.07	0.17	0.23	-0.08	0.48	0.992	Unaltered group
SYK	9q22.2	-0.14	0.05	0.4	0.51	-0.2	0.482	0.992	Unaltered group
PCNA	20p12.3	0.28	0.05	0.47	0.28	0.23	0.483	0.992	Altered group
IGFBP2	2q35	1.72	0.36	2.76	1.15	1.36	0.484	0.992	Altered group
EIF4EBP1_PS65		-0.08	0.03	0.22	0.23	-0.11	0.484	0.992	Unaltered group
ACACA_PS79		0.38	0.05	0.66	0.56	0.32	0.486	0.992	Altered group
ACACB_PS79		0.38	0.05	0.66	0.56	0.32	0.486	0.992	Altered group
PXN	12q24.23	-0.16	-0.12	0.09	0.55	-0.04	0.488	0.992	Unaltered group
HSPA1A	6p21.33	-0.29	0.16	0.94	0.83	-0.45	0.496	0.992	Unaltered group
CLDN7	17p13.1	-0.23	0.2	0.91	0.93	-0.43	0.5	0.992	Unaltered group
RB1_PS807_S811		0.48	0.06	0.9	0.56	0.42	0.502	0.992	Altered group
NFKB1_PS536		0.25	0.07	0.37	0.69	0.17	0.507	0.992	Altered group
EIF4EBP1_PT70		-0.12	0.04	0.36	0.31	-0.17	0.511	0.992	Unaltered group
SERPINE1	7q22.1	-0.39	0.22	1.35	1.12	-0.62	0.512	0.992	Unaltered group
YWHAE	17p13.3	0.11	0.02	0.19	0.17	0.08	0.52	0.992	Altered group
G6PD	Xq28	0.61	0.17	1	0.78	0.44	0.521	0.992	Altered group
NAPSA	19q13.33	-0.01	0.2	0.47	0.63	-0.21	0.525	0.992	Unaltered group
CHEK1	11q24.2	-0.06	0.07	0.29	0.37	-0.13	0.526	0.992	Unaltered group
YBX1_PS102		-0.11	0.04	0.35	0.32	-0.15	0.529	0.992	Unaltered group
GAPDH	12p13.31	-0.14	0.06	0.46	0.89	-0.2	0.533	0.992	Unaltered group
E2F1	20q11.22	0.32	0	0.74	0.2	0.32	0.534	0.992	Altered group
AKT1	14q32.33	-0.05	-0.13	0.19	0.59	0.08	0.539	0.992	Altered group
AKT2	19q13.2	-0.05	-0.13	0.19	0.59	0.08	0.539	0.992	Altered group
AKT3	1q43-q44	-0.05	-0.13	0.19	0.59	0.08	0.539	0.992	Altered group
MET_PY1235		0.03	0.05	0.05	0.17	-0.02	0.548	0.992	Unaltered group
COL6A1	21q22.3	0.47	0.14	0.81	0.53	0.33	0.552	0.992	Altered group
PARK7	1p36.23	0.05	0	0.11	0.32	0.05	0.559	0.992	Altered group
CDKN1A	6p21.2	-0.12	0.03	0.37	0.58	-0.15	0.563	0.992	Unaltered group
MTOR_PS2448		0.06	-0.03	0.24	0.31	0.09	0.565	0.992	Altered group
RPTOR	17q25.3	0.14	0.01	0.33	0.35	0.13	0.574	0.992	Altered group
AXL	19q13.2	-0.14	-0.02	0.34	0.25	-0.13	0.584	0.992	Unaltered group
VHL	3p25.3	-0.55	-0.12	1.17	1.45	-0.44	0.585	0.992	Unaltered group
PDCD4	10q25.2	-0.31	0	0.83	0.67	-0.31	0.586	0.992	Unaltered group
FOXM1	12p13.33	0.27	0.09	0.49	0.43	0.18	0.589	0.992	Altered group
RPS6KB1_PT389		0.18	0.05	0.35	0.27	0.13	0.593	0.992	Altered group
PRKCA_PS657		0.08	0.03	0.13	0.51	0.05	0.602	0.992	Altered group
RAB11A	15q22.31	-0.04	0.03	0.18	0.24	-0.06	0.603	0.992	Unaltered group
RAB11B	19p13.2	-0.04	0.03	0.18	0.24	-0.06	0.603	0.992	Unaltered group
DIABLO	12q24.31	-0.03	0.13	0.47	0.56	-0.16	0.604	0.992	Unaltered group
YAP1_PS127		-0.38	0	1.09	0.58	-0.38	0.606	0.992	Unaltered group
MS4A1	11q12.2	0.22	0.06	0.47	0.25	0.16	0.613	0.992	Altered group
PRKCB_PS660		0.29	0.01	0.84	0.64	0.28	0.618	0.992	Altered group
NDRG1_PT346		0.28	0.04	0.71	0.94	0.24	0.618	0.992	Altered group
MYH9_PS1943		-0.09	-0.16	0.19	0.67	0.07	0.62	0.992	Altered group
CASP9	1p36.21	-0.03	0.02	0.15	0.22	-0.05	0.63	0.992	Unaltered group
RB1	13q14.2	0.19	0.11	0.25	0.51	0.08	0.633	0.992	Altered group
FOXO3	6q21	0.05	0.02	0.1	0.18	0.03	0.634	0.992	Altered group
BIRC2	11q22.2	-0.05	0.01	0.2	0.19	-0.06	0.636	0.992	Unaltered group
PRKCD_PS664		-0.06	0.02	0.25	0.19	-0.08	0.637	0.992	Unaltered group
CCND1	11q13.3	0.02	0.03	0.01	0.26	-0.01	0.641	0.992	Unaltered group
PDK1	2q31.1	-0.06	0	0.22	0.2	-0.07	0.654	0.992	Unaltered group
YAP1	11q22.1	-0.12	0.08	0.72	0.36	-0.21	0.668	0.992	Unaltered group
ERBB3	12q13.2	-0.21	0.07	0.95	0.45	-0.27	0.669	0.992	Unaltered group
SRC	20q11.23	-0.07	0.04	0.39	0.32	-0.11	0.683	0.992	Unaltered group
CCNE2	8q22.1	0.09	0.03	0.21	0.22	0.06	0.684	0.992	Altered group
RET_PY905		0.19	0.03	0.61	0.34	0.16	0.688	0.992	Altered group
RPS6KA1	1p36.11	0.15	0.05	0.35	0.4	0.09	0.69	0.992	Altered group
CCNB1	5q13.2	0.54	0.11	1.67	0.79	0.43	0.696	0.992	Altered group
PTEN	10q23.31	-0.18	-0.06	0.45	0.39	-0.12	0.701	0.992	Unaltered group
TYMS	18p11.32	-0.01	0.02	0.11	0.29	-0.03	0.709	0.992	Unaltered group
ERRFI1	1p36.23	0.09	-0.01	0.42	0.32	0.1	0.72	0.992	Altered group
RICTOR_PT1135		0.08	0.05	0.12	0.21	0.03	0.721	0.992	Altered group
ERBB2_PY1248		0.23	0.09	0.6	0.5	0.14	0.727	0.992	Altered group
MYC	8q24.21	0.11	0.04	0.3	0.34	0.07	0.727	0.992	Altered group
SYP	Xp11.23	0.91	0.26	2.85	0.97	0.65	0.73	0.992	Altered group
EZH2	7q36.1	0.13	0.08	0.24	0.21	0.05	0.736	0.992	Altered group
RPS6KB1	17q23.1	-0.09	-0.02	0.28	0.35	-0.06	0.737	0.992	Unaltered group
GAB2	11q14.1	0.2	0.06	0.62	0.51	0.14	0.738	0.992	Altered group
PREX1	20q13.13	-0.06	0.02	0.39	0.26	-0.09	0.738	0.992	Unaltered group
SRC_PY416		-0.01	0.06	0.32	0.53	-0.07	0.741	0.992	Unaltered group
XRCC1	19q13.31	0	0.04	0.14	0.24	-0.03	0.745	0.992	Unaltered group
MYH11	16p13.11	-0.62	-0.16	2.14	1.46	-0.46	0.745	0.992	Unaltered group
YBX1	1p34.2	0.2	0.05	0.7	0.58	0.15	0.746	0.992	Altered group
KRT5	12q13.13	0.1	0.01	0.43	0.36	0.09	0.747	0.992	Altered group
NOTCH1	9q34.3	-0.03	-0.01	0.11	0.22	-0.02	0.751	0.992	Unaltered group
MAPK1	22q11.22	-0.08	-0.11	0.15	0.53	0.03	0.781	0.992	Altered group
INPP4B	4q31.21	-0.07	0.09	0.86	0.71	-0.15	0.786	0.992	Unaltered group
ACACA	17q12	0.26	0.04	1.2	0.64	0.21	0.786	0.992	Altered group
SMAD3	15q22.33	0.05	0.03	0.1	0.18	0.02	0.787	0.992	Altered group
ATM	11q22.3	0.02	-0.11	0.7	0.74	0.12	0.79	0.992	Altered group
EGFR_PY1068		0.31	0.12	1.1	0.78	0.19	0.793	0.992	Altered group
BID	22q11.21	0	0.01	0.09	0.21	-0.01	0.797	0.992	Unaltered group
BCL2L1	20q11.21	0.01	0.04	0.17	0.24	-0.03	0.809	0.992	Unaltered group
ARID1A	1p36.11	-0.01	0.01	0.16	0.21	-0.03	0.813	0.992	Unaltered group
RAF1_PS338		0.05	0.03	0.17	0.17	0.03	0.814	0.992	Altered group
CTLA4	2q33.2	-0.53	-0.3	1.54	1.06	-0.23	0.821	0.992	Unaltered group
SCD	10q24.31	0.04	0.02	0.14	0.22	0.02	0.826	0.992	Altered group
ARAF_PS299		0.16	0.09	0.53	0.42	0.07	0.829	0.992	Altered group
BAD_PS112		0.01	-0.03	0.25	0.28	0.03	0.839	0.992	Altered group
PDCD1	2q37.3	0.1	0	0.69	0.55	0.09	0.841	0.992	Altered group
ITGA2	5q11.2	0.17	0.05	0.96	0.44	0.13	0.843	0.992	Altered group
ACVRL1	12q13.13	-0.02	0.02	0.31	0.23	-0.04	0.849	0.992	Unaltered group
TFRC	3q29	0.41	0.16	2.06	0.85	0.25	0.851	0.992	Altered group
ASNS	7q21.3	0.27	0.1	1.42	0.76	0.17	0.852	0.992	Altered group
MSH6	2p16.3	0.09	0.02	0.6	0.48	0.07	0.855	0.992	Altered group
TGM2	20q11.23	0.23	0.11	1.08	0.54	0.13	0.858	0.992	Altered group
RPS6	9p22.1	-0.05	-0.02	0.22	0.44	-0.03	0.859	0.992	Unaltered group
EGFR_PY1173		0.02	0.04	0.16	0.2	-0.02	0.859	0.992	Unaltered group
BECN1	17q21.31	0	-0.01	0.13	0.21	0.01	0.868	0.992	Altered group
ETS1	11q24.3	0.09	0.02	0.59	0.22	0.06	0.871	0.992	Altered group
LCN2	9q34.11	-0.05	0.24	2.8	1.34	-0.29	0.873	0.992	Unaltered group
BCL2L11	2q13	0.08	0.04	0.31	0.45	0.03	0.878	0.992	Altered group
CAV1	7q31.2	-0.06	0.08	1.44	1.18	-0.14	0.885	0.992	Unaltered group
EIF4EBP1	8p11.23	0.13	0.08	0.56	0.49	0.05	0.885	0.992	Altered group
KEAP1	19p13.2	0.04	0.07	0.38	0.49	-0.04	0.886	0.992	Unaltered group
FASN	17q25.3	0.19	0.06	1.38	0.74	0.13	0.886	0.992	Altered group
CASP7	10q25.3	0.28	0.18	1.07	0.73	0.1	0.892	0.992	Altered group
CDH3	16q22.1	-0.07	-0.05	0.21	0.34	-0.02	0.894	0.992	Unaltered group
GSK3A	19q13.2	-0.07	-0.03	0.43	0.26	-0.04	0.895	0.992	Unaltered group
GSK3B	3q13.33	-0.07	-0.03	0.43	0.26	-0.04	0.895	0.992	Unaltered group
XBP1	22q12.1	0.03	0	0.43	0.28	0.04	0.897	0.992	Altered group
ERBB3_PY1289		0.04	0.03	0.01	0.17	0	0.899	0.992	Altered group
RAD51	15q15.1	-0.01	0.01	0.22	0.29	-0.02	0.901	0.992	Unaltered group
CD274	9p24.1	0.33	0.25	0.91	1.05	0.07	0.901	0.992	Altered group
YWHAB	20q13.12	0.06	0.04	0.34	0.22	0.03	0.904	0.992	Altered group
MAPK8_PT183		0.03	0.05	0.25	0.24	-0.02	0.906	0.992	Unaltered group
BRAF	7q34	-0.01	-0.04	0.44	0.59	0.03	0.913	0.992	Altered group
STMN1	1p36.11	0.04	0.07	0.38	0.28	-0.02	0.92	0.992	Unaltered group
SQSTM1	5q35.3	0.17	0.12	0.84	0.75	0.06	0.92	0.992	Altered group
PDK1_PS241		-0.06	-0.04	0.27	0.29	-0.02	0.923	0.992	Unaltered group
AKT1S1_PT246		-0.01	0	0.23	0.18	-0.01	0.937	0.993	Unaltered group
EIF4E	4q23	-0.02	-0.01	0.37	0.2	-0.02	0.941	0.993	Unaltered group
EEF2	19p13.3	-0.01	-0.03	0.33	0.3	0.02	0.944	0.993	Altered group
CHEK1_PS345		-0.01	0	0.12	0.15	-0.01	0.948	0.993	Unaltered group
ERBB2	17q12	-0.05	-0.03	0.68	0.67	-0.02	0.956	0.993	Unaltered group
CHEK2	22q12.1	0.04	0.04	0.27	0.43	-0.01	0.968	0.993	Unaltered group
RICTOR	5p13.1	-0.05	-0.03	0.81	0.7	-0.02	0.972	0.993	Unaltered group
NRAS	1p13.2	-0.02	-0.02	0.25	0.15	-0.01	0.972	0.993	Unaltered group
MAPK9	5q35.3	-0.05	-0.05	0.13	0.26	0	0.975	0.993	Altered group
CDH1	16q22.1	-0.09	-0.1	0.61	0.75	0.01	0.982	0.993	Altered group
MAP2K1	15q22.31	0.03	0.03	0.2	0.34	0	0.984	0.993	Altered group
RAB25	1q22	0	0	0.32	0.56	0	0.985	0.993	Unaltered group
ANXA1	9q21.13	0.1	0.11	1.26	0.73	-0.02	0.985	0.993	Unaltered group
STAT5A	17q21.2	0.01	0	0.49	0.67	0.01	0.986	0.993	Altered group
RAF1	3p25.2	0.04	0.04	0.29	0.18	0	0.989	0.993	Altered group
TIGAR	12p13.32	0.07	0.06	0.74	0.35	0	0.994	0.994	Altered group

## Sheet: B7_H7
Gene	Cytoband	Altered group	Unaltered group	Altered group	Unaltered group	Log Ratio	p-Value	q-Value	Higher expression in
CASP8	2q33.1	-0.09	0.18	0.2	0.72	-0.27	0.0103	0.992	Unaltered group
PEA15_PS116		0.27	0.05	0.17	0.36	0.21	0.0142	0.992	Altered group
BAX	19q13.33	-0.13	0.08	0.17	0.35	-0.22	0.015	0.992	Unaltered group
SNAI1	20q13.13	-0.06	0.26	0.27	1.01	-0.32	0.0214	0.992	Unaltered group
PRKAA1	5p13.1	-0.12	0.03	0.14	0.26	-0.15	0.0285	0.992	Unaltered group
MET	7q31	-0.01	0.23	0.23	0.92	-0.24	0.0346	0.992	Unaltered group
SETD2	3p21.31	0	0.2	0.2	0.77	-0.2	0.0407	0.992	Unaltered group
EGFR_PY1068		-0.18	0.13	0.32	0.78	-0.31	0.0453	0.992	Unaltered group
YAP1	11q22.1	-0.13	0.09	0.23	0.37	-0.22	0.0506	0.992	Unaltered group
RPS6	9p22.1	-0.49	-0.01	0.52	0.44	-0.47	0.0535	0.992	Unaltered group
NFE2L2	2q31.2	-0.07	0.07	0.13	0.23	-0.15	0.0598	0.992	Unaltered group
CD274	9p24.1	-0.3	0.27	0.53	1.05	-0.56	0.0739	0.992	Unaltered group
ANXA1	9q21.13	-0.32	0.12	0.56	0.73	-0.44	0.0831	0.992	Unaltered group
AKT1_PT308		0.36	0	0.52	0.35	0.36	0.115	0.992	Altered group
AKT2_PT308		0.36	0	0.52	0.35	0.36	0.115	0.992	Altered group
AKT3_PT308		0.36	0	0.52	0.35	0.36	0.115	0.992	Altered group
RPS6_PS235_S236		-0.57	0.08	0.94	0.68	-0.64	0.122	0.992	Unaltered group
KDR	4q12	-0.25	-0.02	0.34	0.58	-0.23	0.124	0.992	Unaltered group
EGFR	7p11.2	-0.08	0.07	0.24	0.42	-0.16	0.132	0.992	Unaltered group
MAPK14	6p21.31	-0.25	0.01	0.42	0.26	-0.26	0.158	0.992	Unaltered group
SYP	Xp11.23	1.49	0.24	1.67	0.97	1.25	0.17	0.992	Altered group
RPS6_PS240_S244		-0.52	0.09	1.02	0.82	-0.6	0.172	0.992	Unaltered group
NF2	22q12.2	0.23	0.02	0.35	0.36	0.2	0.172	0.992	Altered group
VHL	3p25.3	0.58	-0.13	1.22	1.45	0.71	0.174	0.992	Altered group
CLDN7	17p13.1	-0.09	0.2	0.52	0.93	-0.3	0.182	0.992	Unaltered group
HSPA1A	6p21.33	0.56	0.15	0.73	0.83	0.42	0.184	0.992	Altered group
MACC1	7p21.1	-0.1	0.01	0.16	0.57	-0.12	0.189	0.992	Unaltered group
EIF4E	4q23	-0.1	0	0.17	0.2	-0.1	0.19	0.992	Unaltered group
NOTCH1	9q34.3	0.14	-0.01	0.28	0.22	0.15	0.196	0.992	Altered group
SMAD4	18q21.2	0.1	0.02	0.15	0.17	0.08	0.206	0.992	Altered group
ERRFI1	1p36.23	-0.16	-0.01	0.27	0.32	-0.15	0.208	0.992	Unaltered group
XRCC1	19q13.31	-0.11	0.04	0.29	0.24	-0.15	0.21	0.992	Unaltered group
YWHAZ	8q22.3	-0.13	0.07	0.4	0.61	-0.21	0.217	0.992	Unaltered group
PARK7	1p36.23	-0.04	0	0.08	0.32	-0.05	0.234	0.992	Unaltered group
BECN1	17q21.31	0.09	-0.01	0.21	0.21	0.1	0.241	0.992	Altered group
ACACA_PS79		-0.2	0.06	0.54	0.56	-0.26	0.247	0.992	Unaltered group
ACACB_PS79		-0.2	0.06	0.54	0.56	-0.26	0.247	0.992	Unaltered group
RPS6KA1_PT359_S363		0.19	-0.03	0.45	0.25	0.22	0.257	0.992	Altered group
ERBB3	12q13.2	-0.13	0.07	0.42	0.46	-0.2	0.259	0.992	Unaltered group
RB1	13q14.2	-0.05	0.11	0.35	0.51	-0.17	0.264	0.992	Unaltered group
MAPK1	22q11.22	0.02	-0.11	0.3	0.53	0.14	0.272	0.992	Altered group
DIABLO	12q24.31	0.03	0.13	0.21	0.57	-0.1	0.275	0.992	Unaltered group
RPTOR	17q25.3	0.19	0.01	0.39	0.35	0.18	0.278	0.992	Altered group
TSC2_PT1462		0.19	-0.01	0.46	0.31	0.2	0.288	0.992	Altered group
EEF2	19p13.3	-0.15	-0.03	0.3	0.3	-0.13	0.301	0.992	Unaltered group
PXN	12q24.23	-0.41	-0.11	0.71	0.54	-0.3	0.308	0.992	Unaltered group
YAP1_PS127		-0.26	0	0.62	0.58	-0.26	0.309	0.992	Unaltered group
TP63	3q28	0.68	0.12	1.09	0.91	0.57	0.312	0.992	Altered group
CDH2	18q12.1	0.17	0.04	0.33	0.27	0.14	0.32	0.992	Altered group
PECAM1	17q23.3	-0.12	0.03	0.36	0.34	-0.15	0.322	0.992	Unaltered group
E2F1	20q11.22	0.11	0	0.22	0.21	0.11	0.323	0.992	Altered group
MSH2	2p21-p16.3	0.25	-0.04	0.71	0.44	0.29	0.325	0.992	Altered group
TIGAR	12p13.32	0.33	0.06	0.67	0.35	0.27	0.325	0.992	Altered group
STMN1	1p36.11	0.25	0.07	0.46	0.28	0.19	0.327	0.992	Altered group
STK11	19p13.3	0.13	0.01	0.31	0.19	0.12	0.333	0.992	Altered group
MAP2K1	15q22.31	0.1	0.02	0.18	0.34	0.07	0.336	0.992	Altered group
BAK1	6p21.31	0.1	0.02	0.2	0.17	0.08	0.342	0.992	Altered group
MTOR_PS2448		-0.21	-0.03	0.48	0.31	-0.19	0.342	0.992	Unaltered group
SRC_PY527		-0.29	-0.02	0.7	0.61	-0.27	0.347	0.992	Unaltered group
ACACA	17q12	-0.19	0.05	0.62	0.64	-0.24	0.348	0.992	Unaltered group
NFKB1_PS536		0.35	0.07	0.74	0.68	0.29	0.348	0.992	Altered group
CASP7	10q25.3	-0.04	0.19	0.58	0.73	-0.23	0.349	0.992	Unaltered group
PARP1	1q42.12	0.63	0.06	1.21	0.34	0.57	0.352	0.992	Altered group
BAD_PS112		-0.14	-0.02	0.3	0.28	-0.11	0.358	0.992	Unaltered group
CDKN1B_PT157		0.1	0.02	0.23	0.25	0.09	0.362	0.992	Altered group
MAPK8_PT183		0.12	0.04	0.21	0.24	0.08	0.365	0.992	Altered group
FOXM1	12p13.33	0.48	0.08	1.09	0.4	0.4	0.375	0.992	Altered group
LCN2	9q34.11	-0.31	0.25	1.26	1.36	-0.56	0.378	0.992	Unaltered group
BIRC2	11q22.2	-0.04	0.01	0.15	0.19	-0.05	0.387	0.992	Unaltered group
EIF4G1	3q27.1	-1.05	-0.04	1.04	0.52	-1.01	0.399	0.992	Unaltered group
TP53	17p13.1	0.13	0.02	0.29	0.55	0.1	0.4	0.992	Altered group
NRG1	8p12	0.14	0.04	0.3	0.22	0.1	0.405	0.992	Altered group
PDCD4	10q25.2	-0.38	0	1.13	0.66	-0.38	0.405	0.992	Unaltered group
ERCC1	19q13.32	0.01	0.07	0.15	0.52	-0.06	0.405	0.992	Unaltered group
CHEK1	11q24.2	-0.03	0.07	0.29	0.37	-0.1	0.407	0.992	Unaltered group
BID	22q11.21	0.13	0.01	0.37	0.2	0.12	0.41	0.992	Altered group
CDH1	16q22.1	-0.34	-0.1	0.73	0.74	-0.24	0.417	0.992	Unaltered group
CASP9	1p36.21	-0.03	0.02	0.12	0.22	-0.05	0.42	0.992	Unaltered group
PTEN	10q23.31	-0.22	-0.06	0.51	0.39	-0.16	0.427	0.992	Unaltered group
CDKN1B_PT198		0.16	0.08	0.25	0.23	0.08	0.431	0.992	Altered group
WWTR1	3q25.1	0.1	0.02	0.26	0.26	0.08	0.435	0.992	Altered group
CDH3	16q22.1	0.08	-0.06	0.42	0.34	0.13	0.438	0.992	Altered group
RAD51	15q15.1	0.18	0	0.56	0.28	0.18	0.442	0.992	Altered group
GAPDH	12p13.31	0.23	0.06	0.54	0.89	0.17	0.448	0.992	Altered group
GAB2	11q14.1	0.34	0.05	0.93	0.5	0.29	0.451	0.992	Altered group
CTNNB1	3p22.1	-0.39	-0.11	0.92	0.77	-0.28	0.454	0.992	Unaltered group
CTNNA1	5q31.2	-0.09	0.01	0.12	0.13	-0.1	0.455	0.992	Unaltered group
KRT5	12q13.13	-0.06	0.01	0.18	0.37	-0.07	0.467	0.992	Unaltered group
PRKCD_PS664		-0.07	0.02	0.32	0.19	-0.09	0.467	0.992	Unaltered group
CHGA	14q32.12	-0.07	0	0.2	0.24	-0.07	0.467	0.992	Unaltered group
EEF2K	16p12.2	0.12	-0.02	0.51	0.45	0.15	0.474	0.992	Altered group
SRC_PY416		-0.12	0.06	0.64	0.52	-0.18	0.479	0.992	Unaltered group
BCL2L1	20q11.21	-0.01	0.04	0.15	0.25	-0.04	0.482	0.992	Unaltered group
EZH2	7q36.1	0.14	0.08	0.19	0.21	0.06	0.484	0.992	Altered group
AXL	19q13.2	-0.08	-0.02	0.18	0.25	-0.06	0.496	0.992	Unaltered group
IGFBP2	2q35	0.64	0.37	0.99	1.17	0.27	0.496	0.992	Altered group
FASN	17q25.3	-0.07	0.06	0.48	0.74	-0.13	0.501	0.992	Unaltered group
PRKCB_PS660		-0.22	0.01	0.85	0.64	-0.23	0.502	0.992	Unaltered group
BCL2	18q21.33	0.22	0.06	0.62	0.47	0.17	0.504	0.992	Altered group
MAPK14_PT180_Y182		-0.31	-0.04	1.01	0.58	-0.27	0.513	0.992	Unaltered group
XBP1	22q12.1	0.13	-0.01	0.52	0.27	0.14	0.513	0.992	Altered group
ITGA2	5q11.2	0.23	0.04	0.7	0.44	0.18	0.515	0.992	Altered group
MSH6	2p16.3	0.23	0.01	0.85	0.47	0.22	0.516	0.992	Altered group
EIF4EBP1	8p11.23	0.31	0.08	0.89	0.48	0.23	0.517	0.992	Altered group
GSK3A	19q13.2	-0.1	-0.03	0.28	0.26	-0.07	0.527	0.992	Unaltered group
GSK3B	3q13.33	-0.1	-0.03	0.28	0.26	-0.07	0.527	0.992	Unaltered group
NAPSA	19q13.33	0.04	0.2	0.49	0.63	-0.15	0.53	0.992	Unaltered group
MTOR	1p36.22	-0.1	0.01	0.47	0.36	-0.12	0.531	0.992	Unaltered group
PREX1	20q13.13	-0.02	0.02	0.18	0.27	-0.05	0.533	0.992	Unaltered group
FOXO3	6q21	0.06	0.02	0.18	0.18	0.05	0.537	0.992	Altered group
RAB11A	15q22.31	0.12	0.02	0.42	0.23	0.1	0.544	0.992	Altered group
RAB11B	19p13.2	0.12	0.02	0.42	0.23	0.1	0.544	0.992	Altered group
AKT1_PS473		0.26	0	1.05	0.6	0.25	0.548	0.992	Altered group
AKT2_PS473		0.26	0	1.05	0.6	0.25	0.548	0.992	Altered group
AKT3_PS473		0.26	0	1.05	0.6	0.25	0.548	0.992	Altered group
MAPK9	5q35.3	-0.16	-0.05	0.49	0.25	-0.12	0.549	0.992	Unaltered group
BRCA2	13q13.1	-0.06	0	0.19	0.22	-0.06	0.551	0.992	Unaltered group
TSC1	9q34	-0.04	-0.14	0.45	0.57	0.11	0.556	0.992	Altered group
BRAF	7q34	-0.19	-0.04	0.64	0.58	-0.15	0.557	0.992	Unaltered group
NKX2-1	14q13.3	-0.66	-0.26	1.69	1.49	-0.4	0.557	0.992	Unaltered group
YBX1_PS102		-0.04	0.04	0.34	0.32	-0.08	0.561	0.992	Unaltered group
XRCC5	2q35	0.14	-0.03	0.71	0.39	0.16	0.565	0.992	Altered group
PDK1	2q31.1	-0.05	0	0.25	0.2	-0.06	0.57	0.992	Unaltered group
ERBB2_PY1248		-0.02	0.09	0.5	0.5	-0.12	0.572	0.992	Unaltered group
RAF1	3p25.2	0.01	0.04	0.14	0.18	-0.03	0.574	0.992	Unaltered group
COL6A1	21q22.3	0.05	0.15	0.44	0.53	-0.1	0.58	0.992	Unaltered group
TUBA1B	12q13.12	0.06	-0.06	0.51	0.95	0.11	0.583	0.992	Altered group
YWHAB	20q13.12	0.13	0.03	0.44	0.21	0.1	0.584	0.992	Altered group
TSC2	16p13.3	0.01	-0.11	0.56	0.49	0.12	0.589	0.992	Altered group
RPS6KB1_PT389		0.13	0.05	0.38	0.27	0.08	0.591	0.992	Altered group
NDRG1_PT346		-0.21	0.04	1.2	0.93	-0.26	0.592	0.992	Unaltered group
ETS1	11q24.3	0.11	0.02	0.39	0.22	0.08	0.594	0.992	Altered group
RPS6KA1	1p36.11	-0.05	0.05	0.49	0.4	-0.1	0.606	0.992	Unaltered group
TFRC	3q29	0.49	0.15	1.62	0.84	0.33	0.607	0.992	Altered group
CCND1	11q13.3	0.1	0.03	0.35	0.26	0.07	0.61	0.992	Altered group
INPP4B	4q31.21	0.22	0.09	0.68	0.71	0.14	0.613	0.992	Altered group
PDK1_PS241		-0.15	-0.04	0.53	0.29	-0.11	0.615	0.992	Unaltered group
RPS6KB1	17q23.1	-0.13	-0.02	0.56	0.34	-0.11	0.619	0.992	Unaltered group
RB1_PS807_S811		-0.1	0.06	0.83	0.55	-0.16	0.624	0.992	Unaltered group
PRKCA_PS657		0.22	0.03	0.98	0.5	0.19	0.625	0.992	Altered group
ATM	11q22.3	0.04	-0.11	0.79	0.74	0.15	0.636	0.992	Altered group
CTLA4	2q33.2	-0.14	-0.31	0.74	1.07	0.17	0.642	0.992	Altered group
SMAD1	4q31.21	0.11	0.03	0.46	0.21	0.08	0.648	0.992	Altered group
CHEK2	22q12.1	-0.05	0.05	0.53	0.42	-0.1	0.649	0.992	Unaltered group
STAT3_PY705		-0.13	-0.04	0.51	0.43	-0.09	0.651	0.992	Unaltered group
MRE11	11q21	0.1	0.04	0.36	0.2	0.06	0.655	0.992	Altered group
KEAP1	19p13.2	0.17	0.07	0.47	0.49	0.1	0.662	0.992	Altered group
IRS1	2q36.3	0.05	0	0.29	0.21	0.05	0.664	0.992	Altered group
EGFR_PY1173		-0.01	0.04	0.28	0.2	-0.05	0.68	0.992	Unaltered group
G6PD	Xq28	0.08	0.17	0.55	0.78	-0.09	0.682	0.992	Unaltered group
EIF4EBP1_PT37_T46		0.16	0.04	0.72	0.61	0.12	0.684	0.992	Altered group
RAD50	5q31.1	-0.09	-0.05	0.25	0.24	-0.04	0.687	0.992	Unaltered group
GSK3A_PS9		0.03	-0.1	0.83	0.61	0.13	0.691	0.992	Altered group
GSK3B_PS9		0.03	-0.1	0.83	0.61	0.13	0.691	0.992	Altered group
PGR	11q22.1	0.1	0.06	0.23	0.24	0.04	0.693	0.992	Altered group
TP53BP1	15q15.3	-0.13	-0.02	0.69	0.47	-0.11	0.695	0.992	Unaltered group
MYH11	16p13.11	-0.53	-0.15	2.46	1.44	-0.38	0.697	0.992	Unaltered group
BAP1	3p21.1	-0.09	-0.03	0.37	0.3	-0.06	0.699	0.992	Unaltered group
LCK	1p35.2	0.02	-0.01	0.2	0.37	0.03	0.704	0.992	Altered group
AKT1S1_PT246		0.03	0	0.18	0.18	0.02	0.733	0.992	Altered group
MAPK1_PT202_Y204		-0.05	0.05	0.76	0.62	-0.1	0.735	0.992	Unaltered group
MAPK3_PT202_Y204		-0.05	0.05	0.76	0.62	-0.1	0.735	0.992	Unaltered group
JUN_PS73		-0.04	0	0.36	0.27	-0.05	0.735	0.992	Unaltered group
CDK1	10q21.2	0.03	-0.01	0.25	0.18	0.03	0.736	0.992	Altered group
CDKN1B	12p13.1	-0.03	0	0.28	0.24	-0.04	0.737	0.992	Unaltered group
TYMS	18p11.32	-0.02	0.02	0.24	0.29	-0.04	0.742	0.992	Unaltered group
RICTOR	5p13.1	0.12	-0.04	1.17	0.69	0.15	0.743	0.992	Altered group
DVL3	3q27.1	-0.07	-0.03	0.34	0.26	-0.04	0.746	0.992	Unaltered group
GATA3	10p14	-0.04	0	0.35	0.21	-0.04	0.751	0.992	Unaltered group
ESR1	6q25.1-q25.2	0.14	0.11	0.3	0.49	0.03	0.773	0.992	Altered group
PRKAA1_PT172		-0.08	0.02	0.9	0.57	-0.09	0.792	0.992	Unaltered group
BCL2L11	2q13	0.13	0.04	0.88	0.44	0.09	0.793	0.992	Altered group
SCD	10q24.31	0	0.02	0.2	0.22	-0.02	0.796	0.992	Unaltered group
RAB25	1q22	-0.03	0	0.3	0.56	-0.03	0.797	0.992	Unaltered group
SRSF1	17q22	0.04	0.03	0.12	0.18	0.01	0.801	0.992	Altered group
DIRAS3	1p31.3	0.04	0.02	0.2	0.16	0.02	0.805	0.992	Altered group
RICTOR_PT1135		0.01	0.05	0.38	0.21	-0.04	0.808	0.992	Unaltered group
RAF1_PS338		0.06	0.03	0.38	0.17	0.04	0.813	0.992	Altered group
YWHAE	17p13.3	0.04	0.02	0.22	0.17	0.02	0.815	0.992	Altered group
STAT5A	17q21.2	-0.1	0	1.14	0.66	-0.1	0.82	0.992	Unaltered group
ERBB2	17q12	0.01	-0.03	0.47	0.67	0.04	0.827	0.992	Altered group
ARID1A	1p36.11	0	0.01	0.14	0.21	-0.01	0.838	0.992	Unaltered group
KIT	4q12	0.33	0.23	1.36	0.78	0.11	0.84	0.992	Altered group
GSK3A_PS21_S9		-0.13	-0.07	0.67	0.58	-0.05	0.845	0.992	Unaltered group
GSK3B_PS21_S9		-0.13	-0.07	0.67	0.58	-0.05	0.845	0.992	Unaltered group
PIK3R1	5q13.1	-0.05	-0.07	0.28	0.33	0.02	0.846	0.992	Altered group
PIK3R2	19p13.11	-0.05	-0.07	0.28	0.33	0.02	0.846	0.992	Altered group
ANXA7	10q22.2	0.02	0	0.27	0.19	0.02	0.855	0.992	Altered group
MS4A1	11q12.2	0.03	0.06	0.38	0.25	-0.03	0.859	0.992	Unaltered group
MYH9_PS1943		-0.19	-0.15	0.55	0.67	-0.04	0.859	0.992	Unaltered group
SQSTM1	5q35.3	0.08	0.12	0.63	0.75	-0.04	0.862	0.992	Unaltered group
PRDX1	1p34.1	0.07	0.03	0.65	0.42	0.04	0.864	0.992	Altered group
PIK3CA	3q26.32	0.02	-0.01	0.43	0.18	0.03	0.866	0.992	Altered group
PRKCA	17q24.2	0	0.04	0.58	0.42	-0.04	0.875	0.992	Unaltered group
NRAS	1p13.2	0	-0.02	0.22	0.15	0.01	0.877	0.992	Altered group
CDKN1A	6p21.2	0.01	0.03	0.26	0.58	-0.02	0.877	0.992	Unaltered group
PCNA	20p12.3	0.07	0.05	0.31	0.28	0.02	0.877	0.992	Altered group
CCNE1	19q12	0.09	0.06	0.42	0.42	0.03	0.882	0.992	Altered group
EIF4EBP1_PT70		0.03	0.04	0.3	0.31	-0.02	0.883	0.992	Unaltered group
CCNE2	8q22.1	0.05	0.03	0.27	0.21	0.01	0.892	0.992	Altered group
FN1	2q35	0.2	0.14	1.1	0.82	0.06	0.894	0.992	Altered group
PDCD1	2q37.3	-0.02	0.01	0.46	0.55	-0.03	0.898	0.992	Unaltered group
ESR1_PS118		0.05	0.05	0.14	0.25	0.01	0.898	0.992	Altered group
SMAD3	15q22.33	0.04	0.03	0.15	0.18	0.01	0.899	0.992	Altered group
MAP2K1_PS217_S221		0.05	0.07	0.5	0.34	-0.02	0.899	0.992	Unaltered group
EIF4EBP1_PS65		0.02	0.03	0.24	0.23	-0.01	0.903	0.992	Unaltered group
AR	Xq12	0.02	0.03	0.23	0.26	-0.01	0.914	0.992	Unaltered group
RET_PY905		0.02	0.03	0.23	0.34	-0.01	0.914	0.992	Unaltered group
AKT1	14q32.33	-0.16	-0.13	0.66	0.59	-0.02	0.924	0.992	Unaltered group
AKT2	19q13.2	-0.16	-0.13	0.66	0.59	-0.02	0.924	0.992	Unaltered group
AKT3	1q43-q44	-0.16	-0.13	0.66	0.59	-0.02	0.924	0.992	Unaltered group
CAV1	7q31.2	0.03	0.08	1.43	1.18	-0.05	0.927	0.992	Unaltered group
COPS5	8q13.1	0.06	0.05	0.08	0.23	0.01	0.927	0.992	Altered group
FOXO3_PS318_S321		0	0	0.16	0.18	-0.01	0.933	0.992	Unaltered group
ARAF_PS299		0.08	0.09	0.3	0.42	-0.01	0.936	0.992	Unaltered group
MYC	8q24.21	0.03	0.04	0.45	0.34	-0.01	0.939	0.992	Unaltered group
PEA15	1q23.2	0.03	0.04	0.37	0.34	-0.01	0.94	0.992	Unaltered group
SRC	20q11.23	0.02	0.04	0.45	0.32	-0.01	0.949	0.992	Unaltered group
SYK	9q22.2	0.04	0.05	0.61	0.51	-0.01	0.952	0.992	Unaltered group
ADAR	1q21.3	0.04	0.02	0.31	0.15	0.02	0.953	0.992	Altered group
SHC1_PY317		0.01	0.01	0.19	0.24	0	0.953	0.992	Unaltered group
CHEK2_PT68		0.07	0.08	0.34	0.24	-0.01	0.955	0.992	Unaltered group
ASNS	7q21.3	0.09	0.1	0.92	0.77	-0.02	0.963	0.992	Unaltered group
RBM15	1p13.3	-0.02	-0.03	0.62	0.54	0.01	0.963	0.992	Altered group
CHEK1_PS345		0	0	0.23	0.14	0	0.967	0.992	Altered group
CDKN2A	9p21.3	0.11	0.1	0.35	0.44	0.01	0.968	0.992	Altered group
TGM2	20q11.23	0.1	0.11	0.58	0.54	-0.01	0.975	0.992	Unaltered group
ERBB3_PY1289		0.03	0.03	0.21	0.17	0	0.976	0.992	Unaltered group
SERPINE1	7q22.1	0.21	0.22	0.87	1.12	-0.01	0.981	0.992	Unaltered group
MET_PY1235		0.05	0.05	0.3	0.17	0	0.982	0.992	Unaltered group
ACVRL1	12q13.13	0.01	0.02	0.36	0.23	0	0.982	0.992	Unaltered group
CASP3	4q35.1	0.06	0.07	0.3	0.32	0	0.984	0.992	Unaltered group
YBX1	1p34.2	0.05	0.05	0.78	0.57	0	0.995	0.997	Altered group
CCNB1	5q13.2	0.11	0.11	1.16	0.79	0	0.997	0.997	Altered group
