# Supplementary material for: Comprehensive characterization of B7 family members in NSCLC and identification of its regulatory network
Source: Sci Rep. 2023 Mar 15;13:4311. doi: 10.1038/s41598-022-26776-w (PMC10017798; doi:10.1038/s41598-022-26776-w)
Supplement: Supplementary file 3 — Supplementary Table 2. [file 41598_2022_26776_MOESM3_ESM.xlsx]

## Sheet: B7-1
Supplementary table 2.Differential analysis corresponding to each B7 family member in LUSC.
Gene	Cytoband	Altered group	Unaltered group	Altered group	Unaltered group	Log Ratio	p-Value	q-Value	Higher expression in
SNAI1	20q13.13	-0.11	0.16	0.28	0.61	-0.27	4.125e-05	0.009653	Unaltered group
ERRFI1	1p36.23	-0.07	0.04	0.13	0.19	-0.11	0.0001313	0.0142	Unaltered group
MET	7q31	-0.04	0.16	0.22	0.58	-0.2	0.0002385	0.0142	Unaltered group
GSK3A_PS9		0.54	-0.03	0.77	0.74	0.57	0.0003628	0.0142	Altered group
GSK3B_PS9		0.54	-0.03	0.77	0.74	0.57	0.0003628	0.0142	Altered group
CASP8	2q33.1	-0.12	0.05	0.2	0.48	-0.17	0.0003652	0.0142	Unaltered group
TIGAR	12p13.32	-0.05	0.05	0.16	0.22	-0.1	0.00285	0.0908	Unaltered group
RB1	13q14.2	-0.1	0.04	0.21	0.34	-0.13	0.003106	0.0908	Unaltered group
MET_PY1235		-0.05	0.01	0.1	0.12	-0.06	0.004428	0.113	Unaltered group
DIRAS3	1p31.3	-0.05	0.02	0.13	0.16	-0.07	0.005309	0.113	Unaltered group
GSK3A_PS21_S9		0.39	0.05	0.62	0.63	0.34	0.005777	0.113	Altered group
GSK3B_PS21_S9		0.39	0.05	0.62	0.63	0.34	0.005777	0.113	Altered group
EIF4G1	3q27.1	0.1	-0.38	0.45	0.94	0.48	0.007176	0.129	Altered group
CDK1	10q21.2	-0.04	0.02	0.1	0.22	-0.06	0.007901	0.132	Unaltered group
YAP1	11q22.1	-0.07	0.07	0.26	0.33	-0.14	0.0104	0.132	Unaltered group
GSK3A	19q13.2	0.16	0	0.32	0.26	0.16	0.0106	0.132	Altered group
GSK3B	3q13.33	0.16	0	0.32	0.26	0.16	0.0106	0.132	Altered group
NRG1	8p12	-0.08	0.03	0.2	0.31	-0.11	0.0107	0.132	Unaltered group
NRAS	1p13.2	-0.04	0.02	0.12	0.16	-0.06	0.0112	0.132	Unaltered group
ANXA7	10q22.2	-0.04	0.04	0.15	0.17	-0.08	0.0112	0.132	Unaltered group
ACACA_PS79		0.26	-0.01	0.59	0.53	0.27	0.0213	0.223	Altered group
ACACB_PS79		0.26	-0.01	0.59	0.53	0.27	0.0213	0.223	Altered group
ARAF_PS299		0.3	0.1	0.45	0.38	0.2	0.0219	0.223	Altered group
PXN	12q24.23	0.14	-0.05	0.42	0.63	0.19	0.0312	0.305	Altered group
SCD	10q24.31	-0.02	0.04	0.15	0.16	-0.06	0.0335	0.313	Unaltered group
CHEK1_PS345		0.05	-0.01	0.13	0.16	0.05	0.0354	0.318	Altered group
XRCC5	2q35	0.14	-0.06	0.47	0.53	0.19	0.0369	0.32	Altered group
ERCC1	19q13.32	-0.06	0.02	0.16	0.35	-0.07	0.0424	0.348	Unaltered group
SMAD1	4q31.21	0.1	0.03	0.17	0.19	0.07	0.0432	0.348	Altered group
RBM15	1p13.3	0.05	-0.09	0.33	0.58	0.14	0.0449	0.35	Altered group
STAT5A	17q21.2	0.11	-0.16	0.69	0.82	0.27	0.0499	0.369	Altered group
TSC2	16p13.3	-0.01	-0.16	0.38	0.5	0.15	0.0505	0.369	Altered group
KDR	4q12	-0.12	0.01	0.34	0.44	-0.13	0.0637	0.424	Unaltered group
CDH1	16q22.1	0.07	-0.19	0.7	0.96	0.26	0.064	0.424	Altered group
PARK7	1p36.23	-0.02	0.05	0.18	0.27	-0.07	0.0645	0.424	Unaltered group
ACVRL1	12q13.13	-0.02	0.06	0.22	0.24	-0.08	0.0692	0.424	Unaltered group
PEA15	1q23.2	-0.04	0.05	0.25	0.38	-0.09	0.0722	0.424	Unaltered group
STAT3_PY705		0.1	-0.01	0.34	0.34	0.12	0.0742	0.424	Altered group
MAPK9	5q35.3	0.11	0.02	0.23	0.32	0.08	0.0759	0.424	Altered group
TP53BP1	15q15.3	0.09	-0.1	0.56	0.65	0.19	0.0802	0.424	Altered group
MAPK1_PT202_Y204		0.25	0.04	0.62	0.55	0.21	0.0802	0.424	Altered group
MAPK3_PT202_Y204		0.25	0.04	0.62	0.55	0.21	0.0802	0.424	Altered group
AKT1_PS473		0.34	0.07	0.8	0.84	0.27	0.0829	0.424	Altered group
AKT2_PS473		0.34	0.07	0.8	0.84	0.27	0.0829	0.424	Altered group
AKT3_PS473		0.34	0.07	0.8	0.84	0.27	0.0829	0.424	Altered group
TSC2_PT1462		0.13	0.03	0.29	0.32	0.1	0.0839	0.424	Altered group
EGFR_PY1173		0.01	0.05	0.11	0.22	-0.04	0.0858	0.424	Unaltered group
ERBB2	17q12	0.18	0.03	0.44	0.58	0.15	0.0869	0.424	Altered group
YWHAE	17p13.3	-0.03	0.02	0.15	0.14	-0.05	0.0931	0.445	Unaltered group
MAPK14	6p21.31	-0.05	0.02	0.19	0.22	-0.06	0.0968	0.45	Unaltered group
SERPINE1	7q22.1	-0.22	0.08	0.93	1.03	-0.3	0.0981	0.45	Unaltered group
SRC_PY527		0.12	-0.06	0.54	0.63	0.17	0.101	0.453	Altered group
PRKAA1	5p13.1	0.04	0.1	0.17	0.26	-0.06	0.103	0.453	Unaltered group
FN1	2q35	-0.21	0.01	0.69	0.74	-0.22	0.106	0.453	Unaltered group
COPS5	8q13.1	-0.02	0.05	0.11	0.2	-0.07	0.107	0.453	Unaltered group
RAB25	1q22	0.12	-0.03	0.5	0.39	0.15	0.111	0.463	Altered group
SRC_PY416		0.17	0.02	0.5	0.58	0.16	0.115	0.474	Altered group
CTNNB1	3p22.1	0	-0.21	0.7	0.8	0.21	0.127	0.512	Altered group
RAF1	3p25.2	0.09	0.05	0.16	0.2	0.05	0.135	0.528	Altered group
ETS1	11q24.3	-0.02	0.04	0.23	0.22	-0.07	0.136	0.528	Unaltered group
PRKCB_PS660		0.16	0	0.55	0.49	0.16	0.138	0.528	Altered group
NF2	22q12.2	0.11	0.02	0.31	0.34	0.09	0.146	0.543	Altered group
RB1_PS807_S811		0.16	0	0.56	0.68	0.16	0.146	0.543	Altered group
FOXO3	6q21	0	0.04	0.15	0.16	-0.04	0.153	0.56	Unaltered group
PIK3R1	5q13.1	0.04	-0.01	0.19	0.25	0.05	0.166	0.578	Altered group
PIK3R2	19p13.11	0.04	-0.01	0.19	0.25	0.05	0.166	0.578	Altered group
SQSTM1	5q35.3	0.26	0.01	0.95	0.87	0.25	0.167	0.578	Altered group
CDKN1B_PT157		-0.03	0	0.13	0.14	-0.04	0.17	0.578	Unaltered group
ACACA	17q12	0.09	-0.08	0.64	0.66	0.17	0.171	0.578	Altered group
VHL	3p25.3	0.21	-0.1	1.15	1.35	0.31	0.173	0.578	Altered group
YWHAB	20q13.12	-0.02	0.03	0.21	0.18	-0.05	0.179	0.588	Unaltered group
MYH9_PS1943		-0.16	-0.04	0.48	0.48	-0.12	0.185	0.597	Unaltered group
NAPSA	19q13.33	-0.03	0	0.11	0.15	-0.04	0.188	0.597	Unaltered group
ERBB3_PY1289		-0.02	0.01	0.11	0.14	-0.03	0.189	0.597	Unaltered group
YWHAZ	8q22.3	-0.11	0	0.44	0.54	-0.11	0.202	0.609	Unaltered group
EGFR	7p11.2	-0.01	0.07	0.29	0.64	-0.08	0.203	0.609	Unaltered group
MSH2	2p21-p16.3	0.1	-0.01	0.46	0.49	0.11	0.205	0.609	Altered group
BRCA2	13q13.1	-0.09	0	0.3	0.26	-0.09	0.205	0.609	Unaltered group
PIK3CA	3q26.32	0.1	0.03	0.32	0.34	0.08	0.206	0.609	Altered group
MRE11	11q21	-0.02	0.02	0.16	0.18	-0.04	0.209	0.611	Unaltered group
PRKAA1_PT172		0.06	-0.05	0.44	0.5	0.11	0.214	0.617	Altered group
EEF2	19p13.3	0.07	0.01	0.24	0.31	0.06	0.228	0.652	Altered group
E2F1	20q11.22	-0.03	0.03	0.21	0.18	-0.06	0.239	0.655	Unaltered group
SHC1_PY317		0.06	0.01	0.19	0.26	0.04	0.239	0.655	Altered group
BAD_PS112		0.07	0.01	0.26	0.26	0.06	0.24	0.655	Altered group
SMAD4	18q21.2	0	0.04	0.17	0.16	-0.04	0.241	0.655	Unaltered group
ASNS	7q21.3	-0.07	0.07	0.6	0.7	-0.14	0.244	0.655	Unaltered group
YAP1_PS127		-0.14	-0.03	0.51	0.54	-0.11	0.253	0.66	Unaltered group
IRS1	2q36.3	-0.04	-0.01	0.15	0.17	-0.03	0.254	0.66	Unaltered group
MAPK14_PT180_Y182		0.08	-0.04	0.51	0.58	0.11	0.257	0.66	Altered group
DIABLO	12q24.31	-0.05	0.02	0.35	0.39	-0.08	0.257	0.66	Unaltered group
PEA15_PS116		-0.05	0.03	0.4	0.41	-0.09	0.265	0.66	Unaltered group
RPS6KB1	17q23.1	0.01	-0.05	0.27	0.39	0.06	0.265	0.66	Altered group
RICTOR	5p13.1	-0.08	0.09	0.8	0.82	-0.17	0.267	0.66	Unaltered group
SRSF1	17q22	0	0.03	0.18	0.18	-0.04	0.268	0.66	Unaltered group
PDK1	2q31.1	-0.02	0.03	0.19	0.19	-0.04	0.273	0.666	Unaltered group
YBX1	1p34.2	-0.07	0.02	0.42	0.43	-0.09	0.284	0.685	Unaltered group
MAP2K1	15q22.31	-0.02	0.03	0.26	0.31	-0.05	0.288	0.687	Unaltered group
PRKCD_PS664		0	-0.03	0.16	0.23	0.03	0.291	0.687	Altered group
STK11	19p13.3	-0.03	0.02	0.25	0.23	-0.05	0.303	0.694	Unaltered group
EIF4E	4q23	-0.06	-0.01	0.28	0.23	-0.05	0.306	0.694	Unaltered group
PREX1	20q13.13	-0.05	0	0.25	0.3	-0.05	0.306	0.694	Unaltered group
MSH6	2p16.3	0.16	0.04	0.62	0.64	0.12	0.307	0.694	Altered group
AKT1_PT308		0.25	0.13	0.66	0.68	0.13	0.314	0.694	Altered group
AKT2_PT308		0.25	0.13	0.66	0.68	0.13	0.314	0.694	Altered group
AKT3_PT308		0.25	0.13	0.66	0.68	0.13	0.314	0.694	Altered group
MYH11	16p13.11	-0.44	-0.15	1.51	1.46	-0.29	0.319	0.699	Unaltered group
COL6A1	21q22.3	0.02	0.09	0.4	0.47	-0.08	0.327	0.709	Unaltered group
MYC	8q24.21	-0.02	0.03	0.27	0.35	-0.05	0.333	0.714	Unaltered group
RPTOR	17q25.3	0.1	0.05	0.33	0.34	0.06	0.352	0.733	Altered group
IGFBP2	2q35	0.23	0.02	1.21	1.22	0.22	0.353	0.733	Altered group
CDH3	16q22.1	-0.06	0	0.36	0.35	-0.06	0.358	0.733	Unaltered group
ITGA2	5q11.2	0.12	0.04	0.47	0.51	0.08	0.36	0.733	Altered group
PGR	11q22.1	0.03	0.06	0.2	0.22	-0.04	0.361	0.733	Unaltered group
TFRC	3q29	0.19	0	1.12	1.05	0.19	0.363	0.733	Altered group
NFE2L2	2q31.2	0.07	0.04	0.17	0.2	0.04	0.363	0.733	Altered group
GATA3	10p14	0.02	0.05	0.18	0.29	-0.03	0.37	0.738	Unaltered group
TP53	17p13.1	-0.03	0.04	0.45	0.54	-0.08	0.378	0.738	Unaltered group
PDCD1	2q37.3	0.17	0.04	0.65	0.51	0.13	0.38	0.738	Altered group
MS4A1	11q12.2	-0.02	-0.05	0.18	0.18	0.03	0.384	0.738	Altered group
HSPA1A	6p21.33	0.23	0.09	0.88	0.73	0.14	0.385	0.738	Altered group
BECN1	17q21.31	-0.04	-0.01	0.18	0.22	-0.03	0.388	0.738	Unaltered group
PRKCA_PS657		-0.05	0.01	0.33	0.32	-0.05	0.388	0.738	Unaltered group
NFKB1_PS536		0.15	0.03	0.73	0.58	0.12	0.397	0.75	Altered group
BRAF	7q34	0.04	-0.05	0.56	0.63	0.09	0.401	0.751	Altered group
INPP4B	4q31.21	0.01	0.07	0.37	0.48	-0.06	0.412	0.758	Unaltered group
GAPDH	12p13.31	0.27	0.1	1.14	1.06	0.18	0.414	0.758	Altered group
CCNE1	19q12	0.14	0.06	0.47	0.42	0.07	0.415	0.758	Altered group
ERBB3	12q13.2	-0.06	0	0.42	0.46	-0.06	0.433	0.786	Unaltered group
AKT1S1_PT246		0.03	0	0.23	0.27	0.03	0.442	0.787	Altered group
PRKCA	17q24.2	-0.04	0	0.28	0.33	-0.04	0.445	0.787	Unaltered group
TGM2	20q11.23	0.01	0.09	0.53	0.5	-0.08	0.449	0.787	Unaltered group
XBP1	22q12.1	0.06	0.01	0.31	0.34	0.04	0.455	0.787	Altered group
CDKN1B_PT198		-0.01	0.02	0.22	0.23	-0.03	0.457	0.787	Unaltered group
KIT	4q12	0.23	0.12	0.82	0.67	0.11	0.457	0.787	Altered group
TSC1	9q34	-0.05	-0.12	0.48	0.53	0.07	0.458	0.787	Altered group
PDCD4	10q25.2	0.06	-0.03	0.59	0.65	0.08	0.465	0.794	Altered group
ATM	11q22.3	-0.08	-0.17	0.64	0.79	0.09	0.482	0.802	Altered group
MTOR	1p36.22	0.05	0	0.37	0.36	0.05	0.486	0.802	Altered group
KEAP1	19p13.2	0.29	0.17	0.71	0.93	0.12	0.488	0.802	Altered group
RAD51	15q15.1	-0.06	-0.03	0.25	0.26	-0.03	0.489	0.802	Unaltered group
TP63	3q28	0.07	-0.02	0.53	0.75	0.09	0.493	0.802	Altered group
SYP	Xp11.23	0.03	0.12	0.56	0.8	-0.1	0.494	0.802	Unaltered group
CHEK2_PT68		0.04	0.02	0.2	0.19	0.03	0.498	0.802	Altered group
BCL2L11	2q13	0.08	0.03	0.42	0.44	0.05	0.504	0.802	Altered group
RAB11A	15q22.31	0.05	0.07	0.19	0.22	-0.02	0.513	0.802	Unaltered group
RAB11B	19p13.2	0.05	0.07	0.19	0.22	-0.02	0.513	0.802	Unaltered group
MTOR_PS2448		0	-0.03	0.26	0.29	0.03	0.513	0.802	Altered group
CDKN1A	6p21.2	-0.09	-0.02	0.58	0.55	-0.07	0.514	0.802	Unaltered group
RPS6	9p22.1	-0.06	-0.1	0.32	0.44	0.04	0.514	0.802	Altered group
EIF4EBP1	8p11.23	0.04	0.12	0.65	0.61	-0.08	0.519	0.804	Unaltered group
MAP2K1_PS217_S221		0.04	0.02	0.22	0.24	0.03	0.528	0.806	Altered group
CCNB1	5q13.2	0.08	-0.01	0.72	0.7	0.09	0.531	0.806	Altered group
PRDX1	1p34.1	-0.02	0.03	0.43	0.42	-0.05	0.537	0.806	Unaltered group
TUBA1B	12q13.12	0.01	-0.09	0.91	0.96	0.11	0.537	0.806	Altered group
RPS6KA1	1p36.11	0.08	0.05	0.26	0.27	0.03	0.538	0.806	Altered group
EGFR_PY1068		0.16	0.11	0.44	0.71	0.06	0.541	0.806	Altered group
SETD2	3p21.31	0.15	0.09	0.48	0.41	0.05	0.555	0.822	Altered group
MAPK8_PT183		0	0.02	0.15	0.18	-0.02	0.561	0.825	Unaltered group
KRT5	12q13.13	0.13	0.05	0.63	0.47	0.08	0.566	0.825	Altered group
CTLA4	2q33.2	-0.18	-0.35	1.25	1.31	0.17	0.569	0.825	Altered group
TYMS	18p11.32	0	0.04	0.29	0.28	-0.04	0.572	0.825	Unaltered group
NDRG1_PT346		0.14	-0.01	1.32	1.41	0.14	0.575	0.825	Altered group
DVL3	3q27.1	0.01	-0.01	0.27	0.3	0.03	0.591	0.837	Altered group
PTEN	10q23.31	-0.04	0	0.42	0.43	-0.04	0.593	0.837	Unaltered group
PECAM1	17q23.3	0.06	0.03	0.24	0.27	0.02	0.594	0.837	Altered group
SRC	20q11.23	0.02	0.05	0.3	0.28	-0.03	0.601	0.839	Unaltered group
EIF4EBP1_PT70		0.02	0.05	0.35	0.33	-0.03	0.602	0.839	Unaltered group
ESR1_PS118		0.03	0.01	0.16	0.15	0.02	0.614	0.851	Altered group
ESR1	6q25.1-q25.2	0.08	0.05	0.35	0.31	0.03	0.625	0.854	Altered group
YBX1_PS102		0.01	0.03	0.16	0.24	-0.02	0.627	0.854	Unaltered group
XRCC1	19q13.31	-0.02	-0.04	0.27	0.25	0.02	0.632	0.854	Altered group
RPS6KA1_PT359_S363		0.01	-0.01	0.19	0.21	0.02	0.636	0.854	Altered group
RPS6_PS240_S244		-0.1	-0.03	0.7	0.82	-0.06	0.636	0.854	Unaltered group
RPS6_PS235_S236		-0.04	0.01	0.5	0.66	-0.05	0.638	0.854	Unaltered group
SYK	9q22.2	0.01	-0.02	0.42	0.59	0.04	0.651	0.865	Altered group
BAX	19q13.33	0.02	0.05	0.32	0.35	-0.03	0.659	0.871	Unaltered group
NKX2-1	14q13.3	0.19	0.09	1.12	1.26	0.09	0.665	0.874	Altered group
CHGA	14q32.12	0	0.02	0.21	0.28	-0.02	0.668	0.874	Unaltered group
BAK1	6p21.31	0.01	0.03	0.17	0.18	-0.01	0.674	0.876	Unaltered group
EZH2	7q36.1	-0.06	-0.04	0.24	0.24	-0.02	0.683	0.883	Unaltered group
ARID1A	1p36.11	0	0.02	0.28	0.24	-0.03	0.69	0.888	Unaltered group
ADAR	1q21.3	-0.04	-0.02	0.14	0.15	-0.02	0.701	0.895	Unaltered group
RICTOR_PT1135		0.03	0.05	0.19	0.2	-0.01	0.712	0.895	Unaltered group
CCND1	11q13.3	-0.01	0.01	0.25	0.27	-0.02	0.716	0.895	Unaltered group
ERBB2_PY1248		0.09	0.07	0.29	0.41	0.02	0.716	0.895	Altered group
WWTR1	3q25.1	0.03	0.05	0.27	0.22	-0.02	0.718	0.895	Unaltered group
PARP1	1q42.12	0.01	-0.01	0.15	0.21	0.01	0.73	0.895	Altered group
AXL	19q13.2	0.01	0.03	0.24	0.24	-0.02	0.733	0.895	Unaltered group
EIF4EBP1_PT37_T46		0	-0.05	0.74	0.84	0.05	0.737	0.895	Altered group
AKT1	14q32.33	-0.1	-0.14	0.63	0.63	0.04	0.741	0.895	Altered group
AKT2	19q13.2	-0.1	-0.14	0.63	0.63	0.04	0.741	0.895	Altered group
AKT3	1q43-q44	-0.1	-0.14	0.63	0.63	0.04	0.741	0.895	Altered group
CAV1	7q31.2	0.21	0.15	1.04	0.99	0.06	0.742	0.895	Altered group
FASN	17q25.3	0.08	0.12	0.68	0.68	-0.04	0.751	0.898	Unaltered group
RAF1_PS338		0.03	0.04	0.14	0.17	-0.01	0.754	0.898	Unaltered group
CDKN1B	12p13.1	0.05	0.04	0.25	0.24	0.01	0.756	0.898	Altered group
CD274	9p24.1	0.23	0.17	0.82	0.99	0.06	0.774	0.915	Altered group
BCL2	18q21.33	0.1	0.07	0.52	0.57	0.03	0.778	0.915	Altered group
LCK	1p35.2	0.03	0.02	0.35	0.38	0.02	0.782	0.915	Altered group
JUN_PS73		0.01	0	0.24	0.28	0.01	0.791	0.921	Altered group
NOTCH1	9q34.3	0.04	0.03	0.25	0.24	0.01	0.802	0.924	Altered group
BCL2L1	20q11.21	0.03	0.02	0.27	0.24	0.01	0.806	0.924	Altered group
AR	Xq12	-0.01	0	0.22	0.22	-0.01	0.806	0.924	Unaltered group
FOXO3_PS318_S321		0.03	0.04	0.16	0.2	-0.01	0.816	0.931	Unaltered group
RPS6KB1_PT389		-0.02	-0.01	0.22	0.27	-0.01	0.826	0.937	Unaltered group
LCN2	9q34.11	0.12	0.06	1.28	1.25	0.06	0.833	0.937	Altered group
CCNE2	8q22.1	-0.01	0	0.25	0.19	-0.01	0.834	0.937	Unaltered group
RAD50	5q31.1	-0.01	0	0.21	0.21	-0.01	0.837	0.937	Unaltered group
MAPK1	22q11.22	-0.03	-0.05	0.42	0.48	0.02	0.844	0.941	Altered group
CASP7	10q25.3	0.02	0.04	0.74	0.76	-0.03	0.857	0.944	Unaltered group
EEF2K	16p12.2	-0.08	-0.1	0.46	0.54	0.02	0.858	0.944	Altered group
CHEK2	22q12.1	0.02	0	0.43	0.43	0.01	0.859	0.944	Altered group
SMAD3	15q22.33	0.06	0.06	0.15	0.16	0.01	0.864	0.945	Altered group
CLDN7	17p13.1	0.15	0.13	0.62	0.75	0.02	0.877	0.954	Altered group
EIF4EBP1_PS65		0	0.01	0.21	0.26	-0.01	0.881	0.954	Unaltered group
FOXM1	12p13.33	0.02	0.03	0.43	0.48	-0.01	0.887	0.956	Unaltered group
MACC1	7p21.1	-0.04	-0.03	0.37	0.42	-0.01	0.897	0.961	Unaltered group
CASP9	1p36.21	-0.01	-0.01	0.13	0.17	0	0.899	0.961	Altered group
PCNA	20p12.3	-0.03	-0.02	0.47	0.32	-0.01	0.928	0.982	Unaltered group
BAP1	3p21.1	-0.05	-0.05	0.25	0.4	0	0.929	0.982	Unaltered group
ANXA1	9q21.13	0.04	0.05	0.67	0.61	-0.01	0.933	0.982	Unaltered group
CDKN2A	9p21.3	0.17	0.16	0.46	0.5	0.01	0.938	0.982	Altered group
CTNNA1	5q31.2	0.02	0.01	0.17	0.15	0	0.94	0.982	Altered group
RET_PY905		-0.01	-0.01	0.26	0.28	0	0.944	0.982	Unaltered group
CHEK1	11q24.2	0.02	0.01	0.33	0.31	0	0.954	0.987	Altered group
CASP3	4q35.1	-0.01	0	0.27	0.26	0	0.966	0.987	Unaltered group
BIRC2	11q22.2	0.04	0.05	0.15	0.19	0	0.966	0.987	Unaltered group
PDK1_PS241		0.04	0.04	0.19	0.23	0	0.971	0.987	Unaltered group
BID	22q11.21	0.06	0.06	0.16	0.17	0	0.973	0.987	Altered group
CDH2	18q12.1	0.01	0.01	0.23	0.22	0	0.975	0.987	Altered group
STMN1	1p36.11	0.01	0.01	0.24	0.24	0	0.994	0.999	Altered group
GAB2	11q14.1	0.02	0.02	0.62	0.6	0	0.998	0.999	Altered group
G6PD	Xq28	0.1	0.1	0.69	0.71	0	0.999	0.999	Altered group

## Sheet: B7-2
Gene	Cytoband	Altered group	Unaltered group	Altered group	Unaltered group	Log Ratio	p-Value	q-Value	Higher expression in
ERRFI1	1p36.23	-0.07	0.04	0.12	0.19	-0.11	4.693e-05	0.007069	Unaltered group
RB1	13q14.2	-0.15	0.04	0.22	0.33	-0.19	6.042e-05	0.007069	Unaltered group
MET	7q31	-0.06	0.16	0.23	0.58	-0.22	0.0001411	0.011	Unaltered group
SNAI1	20q13.13	-0.1	0.16	0.31	0.61	-0.26	0.0002517	0.0111	Unaltered group
GSK3A_PS9		0.58	-0.03	0.82	0.73	0.62	0.0002845	0.0111	Altered group
GSK3B_PS9		0.58	-0.03	0.82	0.73	0.62	0.0002845	0.0111	Altered group
EIF4G1	3q27.1	0.24	-0.39	0.45	0.93	0.63	0.001607	0.0537	Altered group
MET_PY1235		-0.05	0.01	0.1	0.12	-0.06	0.00265	0.0758	Unaltered group
CHEK1_PS345		0.07	-0.01	0.14	0.16	0.08	0.002978	0.0758	Altered group
GSK3A_PS21_S9		0.44	0.04	0.7	0.62	0.4	0.004269	0.0758	Altered group
GSK3B_PS21_S9		0.44	0.04	0.7	0.62	0.4	0.004269	0.0758	Altered group
KDR	4q12	-0.19	0.02	0.35	0.44	-0.21	0.004403	0.0758	Unaltered group
GSK3A	19q13.2	0.19	-0.01	0.36	0.25	0.2	0.004535	0.0758	Altered group
GSK3B	3q13.33	0.19	-0.01	0.36	0.25	0.2	0.004535	0.0758	Altered group
CASP8	2q33.1	-0.1	0.05	0.24	0.48	-0.15	0.005288	0.0787	Unaltered group
RBM15	1p13.3	0.15	-0.1	0.45	0.56	0.25	0.005379	0.0787	Altered group
DIRAS3	1p31.3	-0.05	0.02	0.12	0.16	-0.07	0.00613	0.0839	Unaltered group
ANXA7	10q22.2	-0.05	0.04	0.16	0.17	-0.09	0.006451	0.0839	Unaltered group
NRG1	8p12	-0.09	0.03	0.22	0.31	-0.12	0.007293	0.0898	Unaltered group
TIGAR	12p13.32	-0.05	0.05	0.18	0.22	-0.1	0.008173	0.0956	Unaltered group
XRCC5	2q35	0.19	-0.06	0.51	0.53	0.26	0.0123	0.137	Altered group
YAP1	11q22.1	-0.06	0.07	0.25	0.33	-0.12	0.0178	0.189	Unaltered group
RAB25	1q22	0.18	-0.04	0.47	0.39	0.21	0.02	0.204	Altered group
ERBB3_PY1289		-0.04	0.01	0.1	0.14	-0.05	0.0213	0.207	Unaltered group
NRAS	1p13.2	-0.03	0.02	0.12	0.16	-0.06	0.0225	0.207	Unaltered group
CDH1	16q22.1	0.13	-0.19	0.7	0.96	0.33	0.023	0.207	Altered group
YWHAB	20q13.12	-0.04	0.04	0.17	0.18	-0.07	0.0264	0.229	Unaltered group
FN1	2q35	-0.28	0.02	0.7	0.74	-0.3	0.0305	0.255	Unaltered group
MRE11	11q21	-0.05	0.02	0.16	0.18	-0.07	0.0319	0.256	Unaltered group
MSH2	2p21-p16.3	0.19	-0.02	0.51	0.49	0.21	0.0329	0.256	Altered group
CCND1	11q13.3	-0.06	0.02	0.17	0.28	-0.07	0.04	0.302	Unaltered group
SERPINE1	7q22.1	-0.27	0.09	0.9	1.03	-0.36	0.0417	0.305	Unaltered group
ACVRL1	12q13.13	-0.03	0.06	0.21	0.25	-0.08	0.0442	0.307	Unaltered group
TSC2	16p13.3	0	-0.16	0.38	0.5	0.15	0.0447	0.307	Altered group
PEA15	1q23.2	-0.04	0.05	0.24	0.38	-0.1	0.0503	0.315	Unaltered group
ERCC1	19q13.32	-0.05	0.02	0.17	0.35	-0.07	0.0513	0.315	Unaltered group
MSH6	2p16.3	0.28	0.03	0.67	0.63	0.25	0.0529	0.315	Altered group
STAT5A	17q21.2	0.1	-0.16	0.68	0.82	0.26	0.0531	0.315	Altered group
ACACA_PS79		0.21	0	0.57	0.53	0.21	0.0539	0.315	Altered group
ACACB_PS79		0.21	0	0.57	0.53	0.21	0.0539	0.315	Altered group
SQSTM1	5q35.3	0.34	0	0.92	0.87	0.34	0.0563	0.322	Altered group
IRS1	2q36.3	-0.06	0	0.15	0.17	-0.06	0.0583	0.325	Unaltered group
BCL2L11	2q13	0.17	0.02	0.42	0.44	0.15	0.0605	0.327	Altered group
YWHAE	17p13.3	-0.03	0.02	0.15	0.15	-0.05	0.0617	0.327	Unaltered group
TSC2_PT1462		0.13	0.03	0.29	0.32	0.1	0.0654	0.327	Altered group
CCNB1	5q13.2	0.24	-0.03	0.76	0.69	0.27	0.0657	0.327	Altered group
TP53BP1	15q15.3	0.1	-0.1	0.54	0.65	0.2	0.0662	0.327	Altered group
CTNNB1	3p22.1	0.05	-0.22	0.76	0.8	0.27	0.0671	0.327	Altered group
NF2	22q12.2	0.13	0.02	0.32	0.33	0.11	0.0708	0.338	Altered group
RPS6	9p22.1	0	-0.11	0.3	0.44	0.11	0.0745	0.349	Altered group
AKT1_PS473		0.38	0.06	0.95	0.82	0.32	0.0799	0.35	Altered group
AKT2_PS473		0.38	0.06	0.95	0.82	0.32	0.0799	0.35	Altered group
AKT3_PS473		0.38	0.06	0.95	0.82	0.32	0.0799	0.35	Altered group
VHL	3p25.3	0.32	-0.11	1.24	1.34	0.42	0.0807	0.35	Altered group
ERBB2	17q12	0.18	0.02	0.44	0.58	0.15	0.0849	0.361	Altered group
CCNE1	19q12	0.21	0.06	0.46	0.42	0.15	0.0874	0.365	Altered group
MAPK14	6p21.31	-0.05	0.02	0.19	0.22	-0.06	0.0916	0.376	Unaltered group
KIT	4q12	0.41	0.1	0.98	0.64	0.31	0.0948	0.382	Altered group
ESR1_PS118		0.06	0.01	0.16	0.15	0.05	0.1	0.387	Altered group
AKT1S1_PT246		0.07	-0.01	0.25	0.27	0.08	0.102	0.387	Altered group
SMAD1	4q31.21	0.09	0.03	0.18	0.19	0.06	0.102	0.387	Altered group
PRKCB_PS660		0.17	0	0.57	0.48	0.18	0.103	0.387	Altered group
COL6A1	21q22.3	-0.01	0.1	0.34	0.47	-0.11	0.11	0.403	Unaltered group
ARAF_PS299		0.25	0.1	0.48	0.38	0.15	0.11	0.403	Altered group
RPS6KB1	17q23.1	0.03	-0.05	0.28	0.39	0.09	0.116	0.411	Altered group
SCD	10q24.31	0	0.04	0.14	0.16	-0.04	0.117	0.411	Unaltered group
MYH9_PS1943		-0.18	-0.04	0.47	0.48	-0.14	0.118	0.411	Unaltered group
CDK1	10q21.2	-0.02	0.02	0.12	0.22	-0.04	0.119	0.411	Unaltered group
PXN	12q24.23	0.09	-0.05	0.43	0.63	0.13	0.123	0.414	Altered group
MAPK9	5q35.3	0.1	0.03	0.22	0.32	0.07	0.124	0.414	Altered group
BRCA2	13q13.1	-0.11	0	0.3	0.26	-0.11	0.126	0.414	Unaltered group
SRC_PY527		0.11	-0.05	0.55	0.63	0.16	0.129	0.416	Altered group
RAF1	3p25.2	0.09	0.05	0.16	0.2	0.05	0.13	0.416	Altered group
BECN1	17q21.31	-0.05	-0.01	0.15	0.22	-0.05	0.133	0.42	Unaltered group
NAPSA	19q13.33	-0.04	0	0.11	0.15	-0.04	0.142	0.44	Unaltered group
WWTR1	3q25.1	-0.01	0.05	0.23	0.23	-0.06	0.145	0.44	Unaltered group
RICTOR_PT1135		0	0.05	0.18	0.2	-0.05	0.145	0.44	Unaltered group
STAT3_PY705		0.09	-0.01	0.35	0.34	0.1	0.151	0.443	Altered group
TP53	17p13.1	-0.08	0.05	0.45	0.53	-0.13	0.151	0.443	Unaltered group
MAPK1_PT202_Y204		0.2	0.04	0.6	0.55	0.16	0.155	0.443	Altered group
MAPK3_PT202_Y204		0.2	0.04	0.6	0.55	0.16	0.155	0.443	Altered group
ETS1	11q24.3	-0.02	0.04	0.22	0.22	-0.06	0.157	0.443	Unaltered group
XRCC1	19q13.31	0.02	-0.04	0.24	0.25	0.06	0.161	0.443	Altered group
RAB11A	15q22.31	0.03	0.08	0.16	0.22	-0.04	0.164	0.443	Unaltered group
RAB11B	19p13.2	0.03	0.08	0.16	0.22	-0.04	0.164	0.443	Unaltered group
PRKAA1	5p13.1	0.05	0.1	0.18	0.26	-0.05	0.165	0.443	Unaltered group
RAD51	15q15.1	-0.09	-0.02	0.23	0.26	-0.06	0.166	0.443	Unaltered group
CDKN2A	9p21.3	0.31	0.14	0.52	0.49	0.17	0.168	0.443	Altered group
RICTOR	5p13.1	-0.12	0.09	0.79	0.82	-0.21	0.173	0.443	Unaltered group
EGFR_PY1173		0.02	0.05	0.14	0.22	-0.04	0.175	0.443	Unaltered group
PIK3R1	5q13.1	0.04	-0.01	0.2	0.25	0.05	0.175	0.443	Altered group
PIK3R2	19p13.11	0.04	-0.01	0.2	0.25	0.05	0.175	0.443	Altered group
SHC1_PY317		0.07	0.01	0.2	0.26	0.05	0.176	0.443	Altered group
PRKCA_PS657		-0.07	0.01	0.33	0.32	-0.08	0.187	0.461	Unaltered group
GATA3	10p14	0	0.05	0.19	0.29	-0.05	0.187	0.461	Unaltered group
MYH11	16p13.11	-0.51	-0.14	1.49	1.46	-0.37	0.193	0.47	Unaltered group
PIK3CA	3q26.32	0.1	0.03	0.31	0.34	0.08	0.201	0.482	Altered group
RB1_PS807_S811		0.14	0	0.57	0.68	0.14	0.202	0.482	Altered group
PGR	11q22.1	0.01	0.06	0.21	0.22	-0.05	0.204	0.483	Unaltered group
GAPDH	12p13.31	0.38	0.09	1.25	1.04	0.29	0.216	0.501	Altered group
SRC_PY416		0.15	0.02	0.55	0.58	0.13	0.216	0.501	Altered group
STK11	19p13.3	-0.04	0.02	0.26	0.23	-0.06	0.24	0.551	Unaltered group
ASNS	7q21.3	-0.07	0.07	0.63	0.7	-0.14	0.251	0.57	Unaltered group
RPTOR	17q25.3	0.13	0.04	0.4	0.33	0.09	0.256	0.575	Altered group
CCNE2	8q22.1	0.05	-0.01	0.27	0.19	0.06	0.265	0.59	Altered group
BAD_PS112		0.06	0.01	0.26	0.26	0.05	0.27	0.592	Altered group
SYK	9q22.2	0.07	-0.03	0.47	0.58	0.1	0.271	0.592	Altered group
YAP1_PS127		-0.13	-0.03	0.51	0.54	-0.11	0.283	0.599	Unaltered group
ACACA	17q12	0.05	-0.08	0.63	0.66	0.13	0.287	0.599	Altered group
MTOR	1p36.22	0.07	0	0.39	0.36	0.08	0.288	0.599	Altered group
RPS6KA1	1p36.11	0.1	0.05	0.27	0.27	0.06	0.289	0.599	Altered group
PRKAA1_PT172		0.04	-0.05	0.45	0.5	0.09	0.292	0.599	Altered group
AKT1_PT308		0.27	0.12	0.73	0.67	0.15	0.294	0.599	Altered group
AKT2_PT308		0.27	0.12	0.73	0.67	0.15	0.294	0.599	Altered group
AKT3_PT308		0.27	0.12	0.73	0.67	0.15	0.294	0.599	Altered group
CDKN1B	12p13.1	0.09	0.03	0.32	0.23	0.06	0.297	0.599	Altered group
CDKN1B_PT157		-0.03	0	0.14	0.14	-0.03	0.305	0.607	Unaltered group
ATM	11q22.3	-0.04	-0.17	0.67	0.79	0.13	0.312	0.607	Altered group
COPS5	8q13.1	0.01	0.05	0.1	0.2	-0.04	0.312	0.607	Unaltered group
FOXO3	6q21	0.02	0.04	0.13	0.16	-0.03	0.313	0.607	Unaltered group
PDK1	2q31.1	-0.01	0.03	0.19	0.19	-0.04	0.314	0.607	Unaltered group
PRKCA	17q24.2	-0.05	0	0.28	0.33	-0.05	0.33	0.631	Unaltered group
BCL2	18q21.33	0.18	0.07	0.61	0.55	0.11	0.335	0.631	Altered group
MAPK8_PT183		-0.01	0.02	0.14	0.18	-0.03	0.337	0.631	Unaltered group
TUBA1B	12q13.12	0.11	-0.1	1.15	0.93	0.21	0.338	0.631	Altered group
BRAF	7q34	0.05	-0.06	0.57	0.63	0.11	0.34	0.631	Altered group
YBX1_PS102		0	0.03	0.16	0.24	-0.03	0.344	0.634	Unaltered group
TFRC	3q29	0.19	0	1.08	1.06	0.19	0.351	0.642	Altered group
EIF4E	4q23	-0.06	-0.01	0.27	0.23	-0.05	0.364	0.66	Unaltered group
NFE2L2	2q31.2	0.07	0.04	0.17	0.2	0.04	0.369	0.662	Altered group
EGFR	7p11.2	-0.01	0.07	0.45	0.63	-0.08	0.373	0.662	Unaltered group
JUN_PS73		0.04	-0.01	0.27	0.28	0.05	0.375	0.662	Altered group
TSC1	9q34	-0.04	-0.13	0.51	0.53	0.09	0.376	0.662	Altered group
EIF4EBP1_PT37_T46		0.09	-0.06	0.91	0.83	0.15	0.384	0.67	Altered group
CLDN7	17p13.1	0.24	0.12	0.76	0.74	0.12	0.393	0.676	Altered group
FOXO3_PS318_S321		0.01	0.04	0.16	0.2	-0.03	0.397	0.676	Unaltered group
MAP2K1	15q22.31	-0.01	0.03	0.25	0.31	-0.04	0.399	0.676	Unaltered group
CDH3	16q22.1	-0.06	0	0.37	0.35	-0.06	0.4	0.676	Unaltered group
EEF2	19p13.3	0.05	0.02	0.24	0.31	0.04	0.401	0.676	Altered group
PTEN	10q23.31	-0.07	0	0.42	0.43	-0.07	0.405	0.677	Unaltered group
IGFBP2	2q35	0.21	0.02	1.24	1.21	0.19	0.413	0.686	Altered group
PREX1	20q13.13	-0.04	0	0.27	0.3	-0.04	0.419	0.691	Unaltered group
ADAR	1q21.3	0.01	-0.02	0.13	0.15	0.04	0.423	0.692	Altered group
LCK	1p35.2	0.07	0.01	0.37	0.38	0.06	0.428	0.695	Altered group
RPS6_PS235_S236		-0.06	0.01	0.49	0.66	-0.08	0.434	0.7	Unaltered group
PRKCD_PS664		-0.01	-0.03	0.16	0.23	0.03	0.439	0.704	Altered group
EIF4EBP1_PS65		0.05	0.01	0.3	0.25	0.04	0.454	0.723	Altered group
EGFR_PY1068		0.19	0.11	0.54	0.7	0.08	0.459	0.726	Altered group
PEA15_PS116		-0.02	0.03	0.41	0.41	-0.06	0.462	0.726	Unaltered group
MTOR_PS2448		0	-0.03	0.26	0.29	0.04	0.47	0.732	Altered group
CD274	9p24.1	0.06	0.19	0.78	1	-0.13	0.478	0.732	Unaltered group
G6PD	Xq28	0.2	0.09	0.8	0.7	0.11	0.481	0.732	Altered group
ARID1A	1p36.11	0.06	0.02	0.29	0.23	0.05	0.482	0.732	Altered group
ERBB3	12q13.2	-0.06	0	0.41	0.46	-0.05	0.483	0.732	Unaltered group
FOXM1	12p13.33	0.09	0.02	0.47	0.47	0.06	0.492	0.732	Altered group
DVL3	3q27.1	0.02	-0.01	0.27	0.3	0.04	0.493	0.732	Altered group
PDK1_PS241		0.07	0.04	0.2	0.23	0.03	0.494	0.732	Altered group
CTNNA1	5q31.2	0.05	0.01	0.17	0.15	0.04	0.495	0.732	Altered group
NFKB1_PS536		0.12	0.03	0.72	0.58	0.09	0.499	0.732	Altered group
YWHAZ	8q22.3	-0.07	-0.01	0.46	0.54	-0.06	0.501	0.732	Unaltered group
CHEK2	22q12.1	0.06	0	0.44	0.43	0.06	0.506	0.733	Altered group
PDCD4	10q25.2	0.05	-0.02	0.59	0.65	0.07	0.512	0.733	Altered group
SETD2	3p21.31	0.15	0.09	0.48	0.41	0.06	0.513	0.733	Altered group
NOTCH1	9q34.3	0.06	0.02	0.27	0.24	0.03	0.519	0.733	Altered group
BIRC2	11q22.2	0.06	0.04	0.16	0.19	0.02	0.519	0.733	Altered group
MAPK14_PT180_Y182		0.03	-0.03	0.52	0.58	0.06	0.52	0.733	Altered group
RPS6_PS240_S244		-0.12	-0.03	0.74	0.81	-0.09	0.525	0.736	Unaltered group
CHEK2_PT68		0.04	0.02	0.2	0.19	0.02	0.533	0.743	Altered group
SMAD3	15q22.33	0.07	0.06	0.15	0.16	0.02	0.539	0.746	Altered group
RPS6KA1_PT359_S363		-0.02	0	0.17	0.21	-0.02	0.547	0.753	Unaltered group
BID	22q11.21	0.04	0.06	0.16	0.17	-0.02	0.551	0.753	Unaltered group
AXL	19q13.2	0	0.03	0.24	0.24	-0.03	0.561	0.753	Unaltered group
BAP1	3p21.1	-0.02	-0.05	0.26	0.4	0.03	0.563	0.753	Altered group
MAPK1	22q11.22	0	-0.05	0.44	0.48	0.05	0.566	0.753	Altered group
AKT1	14q32.33	-0.07	-0.14	0.66	0.63	0.07	0.569	0.753	Altered group
AKT2	19q13.2	-0.07	-0.14	0.66	0.63	0.07	0.569	0.753	Altered group
AKT3	1q43-q44	-0.07	-0.14	0.66	0.63	0.07	0.569	0.753	Altered group
PCNA	20p12.3	0.02	-0.03	0.46	0.32	0.05	0.576	0.754	Altered group
YBX1	1p34.2	-0.03	0.02	0.43	0.43	-0.05	0.577	0.754	Unaltered group
ANXA1	9q21.13	0.11	0.04	0.64	0.62	0.07	0.583	0.755	Altered group
BAK1	6p21.31	0.01	0.03	0.16	0.19	-0.02	0.584	0.755	Unaltered group
SYP	Xp11.23	0.04	0.12	0.61	0.79	-0.08	0.592	0.759	Unaltered group
NDRG1_PT346		0.13	0	1.34	1.41	0.14	0.596	0.759	Altered group
DIABLO	12q24.31	-0.02	0.02	0.36	0.39	-0.04	0.597	0.759	Unaltered group
CHGA	14q32.12	0	0.02	0.21	0.28	-0.03	0.604	0.76	Unaltered group
E2F1	20q11.22	0	0.02	0.21	0.18	-0.03	0.604	0.76	Unaltered group
CAV1	7q31.2	0.06	0.16	1.09	0.99	-0.1	0.615	0.77	Unaltered group
EIF4EBP1_PT70		0.02	0.05	0.39	0.33	-0.04	0.622	0.774	Unaltered group
STMN1	1p36.11	0.03	0	0.26	0.23	0.02	0.63	0.779	Altered group
MYC	8q24.21	0	0.03	0.27	0.35	-0.03	0.633	0.78	Unaltered group
RAF1_PS338		0.03	0.04	0.14	0.17	-0.01	0.637	0.781	Unaltered group
CDH2	18q12.1	-0.01	0.01	0.22	0.23	-0.02	0.644	0.785	Unaltered group
CHEK1	11q24.2	0.04	0.01	0.34	0.31	0.03	0.656	0.793	Altered group
TP63	3q28	-0.07	-0.01	0.62	0.74	-0.07	0.657	0.793	Unaltered group
NKX2-1	14q13.3	0.18	0.09	1.04	1.27	0.09	0.664	0.796	Altered group
GAB2	11q14.1	0.06	0.01	0.66	0.6	0.05	0.679	0.809	Altered group
PARK7	1p36.23	0.02	0.04	0.21	0.27	-0.02	0.682	0.809	Unaltered group
RPS6KB1_PT389		0	-0.01	0.21	0.27	0.02	0.685	0.809	Altered group
ERBB2_PY1248		0.09	0.07	0.31	0.41	0.02	0.704	0.825	Altered group
KRT5	12q13.13	0.11	0.05	0.63	0.47	0.05	0.705	0.825	Altered group
PARP1	1q42.12	-0.02	0	0.16	0.21	-0.01	0.723	0.833	Unaltered group
INPP4B	4q31.21	0.04	0.06	0.39	0.47	-0.03	0.723	0.833	Unaltered group
PDCD1	2q37.3	0.1	0.04	0.68	0.51	0.05	0.724	0.833	Altered group
CDKN1A	6p21.2	-0.06	-0.02	0.56	0.55	-0.04	0.726	0.833	Unaltered group
AR	Xq12	-0.01	0	0.24	0.22	-0.02	0.731	0.835	Unaltered group
RAD50	5q31.1	-0.02	0	0.21	0.21	-0.01	0.756	0.858	Unaltered group
TGM2	20q11.23	0.05	0.09	0.56	0.5	-0.03	0.759	0.858	Unaltered group
SRC	20q11.23	0.04	0.05	0.29	0.28	-0.02	0.78	0.877	Unaltered group
EEF2K	16p12.2	-0.08	-0.1	0.47	0.54	0.02	0.801	0.894	Altered group
ITGA2	5q11.2	0.02	0.05	0.43	0.51	-0.02	0.805	0.894	Unaltered group
SMAD4	18q21.2	0.03	0.03	0.16	0.16	-0.01	0.809	0.894	Unaltered group
MS4A1	11q12.2	-0.04	-0.05	0.2	0.18	0.01	0.81	0.894	Altered group
SRSF1	17q22	0.02	0.03	0.15	0.19	-0.01	0.825	0.906	Unaltered group
CASP9	1p36.21	-0.02	-0.01	0.13	0.17	-0.01	0.83	0.908	Unaltered group
PRDX1	1p34.1	0.01	0.03	0.43	0.42	-0.02	0.843	0.914	Unaltered group
FASN	17q25.3	0.15	0.12	0.83	0.66	0.03	0.844	0.914	Altered group
KEAP1	19p13.2	0.15	0.18	0.76	0.93	-0.03	0.854	0.917	Unaltered group
ESR1	6q25.1-q25.2	0.06	0.05	0.36	0.3	0.01	0.855	0.917	Altered group
CASP7	10q25.3	0.06	0.04	0.72	0.77	0.02	0.869	0.926	Altered group
BCL2L1	20q11.21	0.02	0.02	0.26	0.24	0.01	0.871	0.926	Altered group
XBP1	22q12.1	0.01	0.02	0.25	0.34	-0.01	0.877	0.928	Unaltered group
BAX	19q13.33	0.05	0.04	0.35	0.35	0.01	0.901	0.949	Altered group
MACC1	7p21.1	-0.02	-0.03	0.38	0.42	0.01	0.92	0.965	Altered group
EZH2	7q36.1	-0.05	-0.04	0.23	0.24	0	0.935	0.977	Unaltered group
EIF4EBP1	8p11.23	0.12	0.11	0.68	0.61	0.01	0.948	0.986	Altered group
MAP2K1_PS217_S221		0.02	0.02	0.21	0.24	0	0.959	0.988	Unaltered group
HSPA1A	6p21.33	0.11	0.1	0.86	0.73	0.01	0.966	0.988	Altered group
TYMS	18p11.32	0.04	0.04	0.28	0.28	0	0.967	0.988	Altered group
CDKN1B_PT198		0.02	0.02	0.25	0.23	0	0.968	0.988	Altered group
LCN2	9q34.11	0.07	0.06	1.25	1.26	0.01	0.976	0.988	Altered group
PECAM1	17q23.3	0.03	0.04	0.25	0.27	0	0.979	0.988	Unaltered group
RET_PY905		-0.01	-0.01	0.25	0.28	0	0.98	0.988	Altered group
CASP3	4q35.1	0	0	0.26	0.26	0	0.985	0.99	Unaltered group
CTLA4	2q33.2	-0.34	-0.34	1.26	1.31	0	0.998	0.998	Unaltered group

## Sheet: B7-DC
Gene	Cytoband	Altered group	Unaltered group	Altered group	Unaltered group	Log Ratio	p-Value	q-Value	Higher expression in
RPS6_PS235_S236		-0.46	0.03	0.44	0.65	-0.49	0.0003469	0.0812	Unaltered group
NAPSA	19q13.33	-0.11	0.01	0.09	0.14	-0.11	0.001613	0.189	Unaltered group
RPS6_PS240_S244		-0.56	-0.01	0.65	0.8	-0.55	0.003246	0.253	Unaltered group
PEA15	1q23.2	-0.14	0.05	0.23	0.37	-0.19	0.005096	0.298	Unaltered group
MSH2	2p21-p16.3	0.36	-0.02	0.49	0.48	0.38	0.006704	0.314	Altered group
SMAD1	4q31.21	0.17	0.03	0.22	0.18	0.15	0.013	0.423	Altered group
MAP2K1_PS217_S221		-0.1	0.03	0.2	0.23	-0.13	0.0169	0.423	Unaltered group
CTNNB1	3p22.1	0.15	-0.21	0.54	0.81	0.36	0.0181	0.423	Altered group
PDK1	2q31.1	-0.11	0.03	0.21	0.19	-0.14	0.0184	0.423	Unaltered group
BAP1	3p21.1	0.18	-0.06	0.39	0.39	0.25	0.0217	0.423	Altered group
MSH6	2p16.3	0.46	0.03	0.69	0.63	0.43	0.0218	0.423	Altered group
DIRAS3	1p31.3	-0.06	0.02	0.13	0.16	-0.08	0.0228	0.423	Unaltered group
PECAM1	17q23.3	-0.13	0.04	0.28	0.26	-0.17	0.0259	0.423	Unaltered group
CHEK2	22q12.1	0.35	-0.01	0.61	0.41	0.36	0.0288	0.423	Altered group
FOXO3	6q21	-0.06	0.05	0.18	0.15	-0.11	0.0304	0.423	Unaltered group
AKT1	14q32.33	0.14	-0.15	0.49	0.64	0.29	0.0325	0.423	Altered group
AKT2	19q13.2	0.14	-0.15	0.49	0.64	0.29	0.0325	0.423	Altered group
AKT3	1q43-q44	0.14	-0.15	0.49	0.64	0.29	0.0325	0.423	Altered group
YWHAB	20q13.12	-0.09	0.04	0.23	0.18	-0.13	0.0346	0.426	Unaltered group
GAPDH	12p13.31	0.8	0.08	1.3	1.04	0.72	0.0376	0.44	Altered group
CCNB1	5q13.2	0.32	-0.02	0.61	0.7	0.34	0.0413	0.46	Altered group
CASP9	1p36.21	-0.15	0	0.2	0.16	-0.14	0.0445	0.474	Unaltered group
YWHAE	17p13.3	-0.08	0.02	0.19	0.14	-0.1	0.0539	0.508	Unaltered group
PXN	12q24.23	-0.27	-0.02	0.49	0.62	-0.25	0.0542	0.508	Unaltered group
EEF2	19p13.3	0.17	0.01	0.32	0.3	0.16	0.0543	0.508	Altered group
RPS6KB1	17q23.1	0.13	-0.06	0.36	0.38	0.18	0.0566	0.509	Altered group
CDH1	16q22.1	0.19	-0.18	0.75	0.95	0.37	0.0645	0.511	Altered group
RAD50	5q31.1	0.09	-0.01	0.2	0.21	0.1	0.065	0.511	Altered group
PCNA	20p12.3	0.13	-0.03	0.32	0.33	0.16	0.0687	0.511	Altered group
AR	Xq12	-0.08	0.01	0.17	0.22	-0.08	0.0688	0.511	Unaltered group
LCN2	9q34.11	-0.76	0.11	1.41	1.23	-0.87	0.0707	0.511	Unaltered group
FOXM1	12p13.33	0.24	0.02	0.46	0.47	0.22	0.0719	0.511	Altered group
TP53BP1	15q15.3	0.16	-0.09	0.54	0.64	0.26	0.0737	0.511	Altered group
ASNS	7q21.3	0.41	0.04	0.81	0.69	0.38	0.0744	0.511	Altered group
ERBB2	17q12	0.29	0.03	0.56	0.57	0.26	0.0774	0.511	Altered group
MAPK14_PT180_Y182		-0.29	-0.01	0.61	0.57	-0.28	0.083	0.511	Unaltered group
SMAD4	18q21.2	-0.04	0.04	0.18	0.16	-0.08	0.0833	0.511	Unaltered group
BRCA2	13q13.1	-0.15	0	0.25	0.27	-0.15	0.0846	0.511	Unaltered group
SNAI1	20q13.13	-0.08	0.14	0.5	0.59	-0.23	0.0852	0.511	Unaltered group
CD274	9p24.1	0.92	0.14	1.37	0.93	0.78	0.0884	0.517	Altered group
E2F1	20q11.22	-0.06	0.02	0.15	0.19	-0.09	0.0913	0.521	Unaltered group
XRCC5	2q35	0.15	-0.05	0.45	0.53	0.2	0.0964	0.537	Altered group
CHGA	14q32.12	-0.1	0.03	0.23	0.27	-0.13	0.102	0.556	Unaltered group
ITGA2	5q11.2	0.25	0.03	0.51	0.5	0.22	0.105	0.556	Altered group
NRAS	1p13.2	-0.06	0.02	0.2	0.15	-0.08	0.11	0.563	Unaltered group
CASP3	4q35.1	-0.13	0	0.24	0.26	-0.13	0.112	0.563	Unaltered group
ACVRL1	12q13.13	-0.07	0.06	0.31	0.24	-0.13	0.118	0.563	Unaltered group
CHEK1	11q24.2	-0.1	0.02	0.3	0.32	-0.12	0.119	0.563	Unaltered group
WWTR1	3q25.1	-0.01	0.05	0.14	0.23	-0.06	0.12	0.563	Unaltered group
CHEK2_PT68		0.11	0.01	0.24	0.18	0.1	0.12	0.563	Altered group
PRDX1	1p34.1	-0.12	0.03	0.39	0.43	-0.16	0.124	0.568	Unaltered group
PRKAA1_PT172		0.13	-0.05	0.45	0.5	0.18	0.13	0.583	Altered group
MAPK1	22q11.22	0.09	-0.05	0.34	0.48	0.14	0.133	0.587	Altered group
EIF4EBP1_PS65		0.11	0	0.26	0.26	0.1	0.142	0.598	Altered group
TUBA1B	12q13.12	0.12	-0.09	0.53	0.97	0.21	0.143	0.598	Altered group
CDH2	18q12.1	-0.06	0.02	0.19	0.23	-0.07	0.143	0.598	Unaltered group
ANXA1	9q21.13	0.24	0.04	0.51	0.62	0.2	0.146	0.598	Altered group
DVL3	3q27.1	0.1	-0.02	0.31	0.3	0.12	0.148	0.598	Altered group
SCD	10q24.31	-0.03	0.04	0.2	0.15	-0.07	0.155	0.606	Unaltered group
BRAF	7q34	0.21	-0.06	0.74	0.62	0.27	0.155	0.606	Altered group
MRE11	11q21	-0.03	0.02	0.14	0.18	-0.05	0.162	0.62	Unaltered group
NFKB1_PS536		0.24	0.03	0.59	0.6	0.21	0.168	0.62	Altered group
MAPK9	5q35.3	0.11	0.03	0.24	0.31	0.09	0.172	0.62	Altered group
TSC1	9q34	-0.01	-0.12	0.3	0.54	0.11	0.173	0.62	Altered group
FOXO3_PS318_S321		-0.01	0.04	0.15	0.2	-0.05	0.173	0.62	Unaltered group
PARK7	1p36.23	-0.05	0.04	0.25	0.26	-0.09	0.179	0.62	Unaltered group
KEAP1	19p13.2	0.67	0.15	1.18	0.89	0.52	0.179	0.62	Altered group
EGFR	7p11.2	0.32	0.05	0.78	0.6	0.27	0.18	0.62	Altered group
FN1	2q35	-0.28	0	0.83	0.73	-0.28	0.185	0.629	Unaltered group
STMN1	1p36.11	-0.08	0.01	0.25	0.24	-0.09	0.188	0.63	Unaltered group
VHL	3p25.3	0.34	-0.09	1.27	1.33	0.43	0.193	0.631	Altered group
CDKN1B	12p13.1	-0.05	0.04	0.27	0.24	-0.09	0.195	0.631	Unaltered group
RB1_PS807_S811		0.21	0	0.61	0.67	0.21	0.198	0.631	Altered group
MTOR_PS2448		-0.12	-0.03	0.29	0.28	-0.1	0.203	0.631	Unaltered group
MAPK1_PT202_Y204		-0.1	0.07	0.5	0.56	-0.16	0.205	0.631	Unaltered group
MAPK3_PT202_Y204		-0.1	0.07	0.5	0.56	-0.16	0.205	0.631	Unaltered group
MYH11	16p13.11	-0.57	-0.16	1.27	1.47	-0.41	0.212	0.631	Unaltered group
MTOR	1p36.22	0.1	0	0.31	0.36	0.1	0.219	0.631	Altered group
RAF1	3p25.2	0.13	0.05	0.26	0.2	0.08	0.222	0.631	Altered group
RBM15	1p13.3	0.07	-0.08	0.48	0.56	0.15	0.222	0.631	Altered group
RPS6KA1_PT359_S363		0.05	-0.01	0.17	0.21	0.06	0.223	0.631	Altered group
MET	7q31	0.01	0.15	0.43	0.56	-0.14	0.225	0.631	Unaltered group
YAP1	11q22.1	-0.05	0.06	0.34	0.32	-0.11	0.23	0.631	Unaltered group
ACACA_PS79		0.17	0.01	0.53	0.54	0.16	0.231	0.631	Altered group
ACACB_PS79		0.17	0.01	0.53	0.54	0.16	0.231	0.631	Altered group
CDKN1B_PT198		-0.06	0.02	0.25	0.23	-0.08	0.233	0.631	Unaltered group
COL6A1	21q22.3	-0.01	0.09	0.32	0.47	-0.1	0.235	0.631	Unaltered group
CLDN7	17p13.1	0.31	0.12	0.61	0.74	0.19	0.238	0.633	Altered group
KDR	4q12	0.15	-0.01	0.54	0.43	0.16	0.242	0.637	Altered group
SRC	20q11.23	0.12	0.05	0.24	0.29	0.07	0.249	0.645	Altered group
TIGAR	12p13.32	0.08	0.04	0.15	0.22	0.05	0.251	0.645	Altered group
RET_PY905		-0.14	0	0.38	0.27	-0.13	0.267	0.654	Unaltered group
MS4A1	11q12.2	-0.09	-0.05	0.14	0.19	-0.04	0.267	0.654	Unaltered group
GSK3A	19q13.2	0.08	0.01	0.24	0.27	0.07	0.269	0.654	Altered group
GSK3B	3q13.33	0.08	0.01	0.24	0.27	0.07	0.269	0.654	Altered group
RICTOR	5p13.1	-0.08	0.08	0.52	0.83	-0.15	0.271	0.654	Unaltered group
PRKCA_PS657		-0.1	0.01	0.38	0.32	-0.1	0.279	0.654	Unaltered group
PIK3CA	3q26.32	0.12	0.03	0.35	0.33	0.1	0.282	0.654	Altered group
GAB2	11q14.1	0.17	0.01	0.59	0.61	0.16	0.283	0.654	Altered group
GSK3A_PS9		0.26	0.01	0.91	0.75	0.25	0.287	0.654	Altered group
GSK3B_PS9		0.26	0.01	0.91	0.75	0.25	0.287	0.654	Altered group
NRG1	8p12	-0.05	0.03	0.26	0.3	-0.07	0.292	0.654	Unaltered group
ETS1	11q24.3	-0.01	0.04	0.17	0.23	-0.05	0.294	0.654	Unaltered group
SERPINE1	7q22.1	-0.2	0.07	1.03	1.02	-0.27	0.304	0.654	Unaltered group
ANXA7	10q22.2	-0.02	0.03	0.19	0.17	-0.05	0.308	0.654	Unaltered group
PRKAA1	5p13.1	0.16	0.09	0.28	0.26	0.07	0.309	0.654	Altered group
EEF2K	16p12.2	0.04	-0.11	0.57	0.53	0.15	0.311	0.654	Altered group
RPTOR	17q25.3	0.13	0.05	0.34	0.34	0.09	0.315	0.654	Altered group
GSK3A_PS21_S9		0.26	0.07	0.78	0.63	0.2	0.319	0.654	Altered group
GSK3B_PS21_S9		0.26	0.07	0.78	0.63	0.2	0.319	0.654	Altered group
TGM2	20q11.23	0.22	0.08	0.58	0.5	0.15	0.321	0.654	Altered group
XRCC1	19q13.31	0.02	-0.04	0.22	0.25	0.06	0.322	0.654	Altered group
CASP7	10q25.3	0.29	0.03	1.06	0.74	0.27	0.323	0.654	Altered group
ERBB3	12q13.2	0.09	-0.01	0.41	0.46	0.1	0.326	0.654	Altered group
CAV1	7q31.2	-0.03	0.16	0.75	1.01	-0.19	0.326	0.654	Unaltered group
MAPK8_PT183		-0.03	0.02	0.21	0.18	-0.05	0.329	0.654	Unaltered group
BIRC2	11q22.2	0.09	0.04	0.19	0.19	0.05	0.329	0.654	Altered group
PREX1	20q13.13	-0.1	0	0.39	0.29	-0.1	0.331	0.654	Unaltered group
MET_PY1235		-0.03	0	0.12	0.12	-0.03	0.333	0.654	Unaltered group
ERCC1	19q13.32	-0.06	0.02	0.3	0.34	-0.07	0.337	0.656	Unaltered group
TFRC	3q29	0.26	0.01	1.03	1.06	0.25	0.339	0.656	Altered group
YWHAZ	8q22.3	-0.11	-0.01	0.42	0.53	-0.1	0.344	0.657	Unaltered group
PARP1	1q42.12	0.03	-0.01	0.11	0.21	0.04	0.345	0.657	Altered group
SETD2	3p21.31	0.02	0.1	0.37	0.42	-0.09	0.357	0.674	Unaltered group
TSC2	16p13.3	-0.04	-0.15	0.47	0.49	0.11	0.375	0.701	Altered group
RAF1_PS338		0.02	0.04	0.12	0.17	-0.03	0.387	0.716	Unaltered group
PRKCD_PS664		-0.08	-0.03	0.24	0.22	-0.05	0.389	0.716	Unaltered group
PTEN	10q23.31	0.06	-0.01	0.29	0.43	0.07	0.393	0.719	Altered group
LCK	1p35.2	-0.05	0.02	0.33	0.38	-0.07	0.4	0.726	Unaltered group
ARAF_PS299		0.22	0.11	0.54	0.38	0.11	0.403	0.726	Altered group
ERRFI1	1p36.23	-0.02	0.04	0.27	0.19	-0.06	0.41	0.728	Unaltered group
CDKN1B_PT157		-0.02	0	0.08	0.14	-0.02	0.413	0.728	Unaltered group
ACACA	17q12	0.07	-0.07	0.67	0.66	0.14	0.415	0.728	Altered group
CDKN1A	6p21.2	-0.14	-0.02	0.56	0.55	-0.12	0.417	0.728	Unaltered group
ESR1	6q25.1-q25.2	0	0.05	0.22	0.31	-0.05	0.424	0.736	Unaltered group
MAPK14	6p21.31	-0.03	0.01	0.2	0.22	-0.04	0.44	0.749	Unaltered group
MYH9_PS1943		-0.16	-0.05	0.58	0.48	-0.11	0.442	0.749	Unaltered group
GATA3	10p14	0.14	0.04	0.54	0.26	0.1	0.442	0.749	Altered group
CCNE1	19q12	0.17	0.07	0.56	0.42	0.11	0.451	0.76	Altered group
INPP4B	4q31.21	0	0.07	0.36	0.47	-0.07	0.457	0.764	Unaltered group
ERBB3_PY1289		-0.02	0	0.15	0.14	-0.03	0.463	0.766	Unaltered group
PDCD4	10q25.2	0.08	-0.02	0.57	0.65	0.11	0.465	0.766	Altered group
CCNE2	8q22.1	-0.03	0	0.14	0.2	-0.03	0.471	0.771	Unaltered group
EGFR_PY1068		0.25	0.11	0.82	0.68	0.14	0.503	0.818	Altered group
KIT	4q12	0.04	0.13	0.57	0.69	-0.1	0.509	0.818	Unaltered group
YAP1_PS127		-0.13	-0.03	0.54	0.54	-0.09	0.511	0.818	Unaltered group
ERBB2_PY1248		0.14	0.07	0.45	0.4	0.07	0.517	0.823	Altered group
YBX1_PS102		0.05	0.02	0.14	0.24	0.02	0.543	0.858	Altered group
RPS6KB1_PT389		-0.04	-0.01	0.22	0.27	-0.03	0.549	0.862	Unaltered group
CASP8	2q33.1	-0.01	0.04	0.32	0.47	-0.05	0.556	0.867	Unaltered group
YBX1	1p34.2	0.08	0.01	0.51	0.42	0.07	0.561	0.869	Altered group
CDK1	10q21.2	-0.01	0.02	0.24	0.21	-0.03	0.568	0.875	Unaltered group
SYP	Xp11.23	-0.04	0.12	0.89	0.77	-0.16	0.578	0.882	Unaltered group
CTLA4	2q33.2	-0.66	-0.32	1.97	1.25	-0.34	0.581	0.882	Unaltered group
BCL2L11	2q13	0.09	0.03	0.47	0.43	0.06	0.59	0.888	Altered group
RAD51	15q15.1	0	-0.03	0.19	0.27	0.03	0.592	0.888	Altered group
BAX	19q13.33	-0.02	0.05	0.5	0.34	-0.06	0.608	0.902	Unaltered group
MYC	8q24.21	0.06	0.02	0.3	0.35	0.04	0.612	0.902	Altered group
COPS5	8q13.1	0.01	0.05	0.16	0.2	-0.04	0.613	0.902	Unaltered group
SRSF1	17q22	0.01	0.03	0.16	0.19	-0.02	0.623	0.909	Unaltered group
EIF4EBP1_PT70		0.08	0.05	0.25	0.34	0.03	0.625	0.909	Altered group
TSC2_PT1462		0.09	0.04	0.44	0.31	0.05	0.63	0.911	Altered group
BECN1	17q21.31	-0.03	-0.01	0.21	0.21	-0.02	0.638	0.916	Unaltered group
G6PD	Xq28	0.2	0.1	0.97	0.7	0.11	0.659	0.932	Altered group
TP63	3q28	0.1	-0.02	0.9	0.72	0.12	0.666	0.932	Altered group
ESR1_PS118		0	0.02	0.16	0.15	-0.02	0.666	0.932	Unaltered group
CCND1	11q13.3	0.03	0.01	0.22	0.27	0.02	0.671	0.932	Altered group
DIABLO	12q24.31	0.05	0.01	0.37	0.39	0.04	0.673	0.932	Altered group
STAT5A	17q21.2	-0.04	-0.14	0.96	0.8	0.1	0.674	0.932	Altered group
ADAR	1q21.3	-0.05	-0.02	0.16	0.15	-0.03	0.681	0.932	Unaltered group
JUN_PS73		-0.03	0	0.29	0.28	-0.03	0.684	0.932	Unaltered group
BAD_PS112		0.04	0.01	0.24	0.26	0.02	0.691	0.932	Altered group
EZH2	7q36.1	-0.07	-0.04	0.22	0.24	-0.03	0.692	0.932	Unaltered group
PRKCB_PS660		0.06	0.01	0.5	0.49	0.05	0.7	0.932	Altered group
PGR	11q22.1	0.04	0.06	0.2	0.22	-0.02	0.702	0.932	Unaltered group
IGFBP2	2q35	-0.08	0.04	1.29	1.21	-0.12	0.702	0.932	Unaltered group
SRC_PY416		-0.02	0.03	0.58	0.57	-0.06	0.705	0.932	Unaltered group
CHEK1_PS345		0.01	0	0.18	0.15	0.02	0.725	0.953	Altered group
BCL2L1	20q11.21	0.04	0.02	0.29	0.24	0.02	0.733	0.958	Altered group
PRKCA	17q24.2	-0.02	0	0.27	0.32	-0.02	0.753	0.974	Unaltered group
XBP1	22q12.1	0.04	0.02	0.32	0.33	0.03	0.758	0.974	Altered group
EIF4EBP1_PT37_T46		0	-0.05	0.64	0.84	0.05	0.767	0.974	Altered group
SYK	9q22.2	0.01	-0.02	0.44	0.58	0.03	0.767	0.974	Altered group
PDCD1	2q37.3	0.13	0.05	0.94	0.5	0.08	0.787	0.974	Altered group
PDK1_PS241		0.03	0.04	0.23	0.22	-0.01	0.798	0.974	Unaltered group
NOTCH1	9q34.3	0.01	0.03	0.28	0.24	-0.02	0.798	0.974	Unaltered group
STK11	19p13.3	0.03	0.01	0.24	0.23	0.02	0.8	0.974	Altered group
RAB11A	15q22.31	0.06	0.07	0.15	0.22	-0.01	0.804	0.974	Unaltered group
RAB11B	19p13.2	0.06	0.07	0.15	0.22	-0.01	0.804	0.974	Unaltered group
MAP2K1	15q22.31	0.05	0.03	0.33	0.3	0.02	0.81	0.974	Altered group
NFE2L2	2q31.2	0.05	0.04	0.19	0.19	0.01	0.811	0.974	Altered group
AKT1S1_PT246		0.01	0	0.19	0.27	0.01	0.812	0.974	Altered group
BID	22q11.21	0.06	0.05	0.1	0.18	0.01	0.818	0.974	Altered group
RPS6KA1	1p36.11	0.07	0.05	0.32	0.27	0.02	0.822	0.974	Altered group
EIF4EBP1	8p11.23	0.14	0.11	0.46	0.62	0.03	0.825	0.974	Altered group
NKX2-1	14q13.3	0.16	0.1	1.08	1.26	0.06	0.833	0.974	Altered group
PEA15_PS116		0.01	0.03	0.39	0.41	-0.02	0.835	0.974	Unaltered group
RPS6	9p22.1	-0.08	-0.1	0.39	0.44	0.02	0.838	0.974	Altered group
TP53	17p13.1	0.06	0.04	0.49	0.53	0.03	0.839	0.974	Altered group
STAT3_PY705		0.01	0	0.32	0.34	0.02	0.839	0.974	Altered group
RB1	13q14.2	0.04	0.02	0.32	0.33	0.02	0.842	0.974	Altered group
EIF4G1	3q27.1	-0.46	-0.33	1.5	0.89	-0.13	0.842	0.974	Unaltered group
BAK1	6p21.31	0.03	0.03	0.18	0.18	0.01	0.86	0.974	Altered group
RICTOR_PT1135		0.05	0.05	0.18	0.2	0.01	0.862	0.974	Altered group
IRS1	2q36.3	-0.02	-0.01	0.13	0.17	-0.01	0.866	0.974	Unaltered group
NF2	22q12.2	0.05	0.03	0.56	0.32	0.02	0.877	0.974	Altered group
HSPA1A	6p21.33	0.08	0.1	0.71	0.75	-0.03	0.882	0.974	Unaltered group
KRT5	12q13.13	0.09	0.06	0.63	0.48	0.03	0.886	0.974	Altered group
AXL	19q13.2	0.04	0.02	0.51	0.21	0.02	0.893	0.974	Altered group
SHC1_PY317		0.01	0.02	0.28	0.25	-0.01	0.897	0.974	Unaltered group
RAB25	1q22	-0.03	-0.02	0.38	0.4	-0.01	0.899	0.974	Unaltered group
CTNNA1	5q31.2	0.02	0.01	0.2	0.15	0.01	0.904	0.974	Altered group
BCL2	18q21.33	0.1	0.07	0.78	0.55	0.02	0.905	0.974	Altered group
EGFR_PY1173		0.05	0.05	0.2	0.21	0.01	0.909	0.974	Altered group
ARID1A	1p36.11	0.03	0.02	0.25	0.24	0.01	0.909	0.974	Altered group
TYMS	18p11.32	0.03	0.04	0.23	0.28	-0.01	0.913	0.974	Unaltered group
CDKN2A	9p21.3	0.14	0.16	0.55	0.49	-0.02	0.913	0.974	Unaltered group
NDRG1_PT346		0.04	0.01	1.39	1.4	0.04	0.918	0.974	Altered group
SQSTM1	5q35.3	0.01	0.03	0.76	0.89	-0.02	0.922	0.974	Unaltered group
EIF4E	4q23	-0.02	-0.01	0.23	0.24	-0.01	0.923	0.974	Unaltered group
AKT1_PT308		0.16	0.14	0.91	0.66	0.02	0.934	0.974	Altered group
AKT2_PT308		0.16	0.14	0.91	0.66	0.02	0.934	0.974	Altered group
AKT3_PT308		0.16	0.14	0.91	0.66	0.02	0.934	0.974	Altered group
AKT1_PS473		0.07	0.09	1.05	0.83	-0.02	0.944	0.974	Unaltered group
AKT2_PS473		0.07	0.09	1.05	0.83	-0.02	0.944	0.974	Unaltered group
AKT3_PS473		0.07	0.09	1.05	0.83	-0.02	0.944	0.974	Unaltered group
SRC_PY527		-0.03	-0.04	0.77	0.61	0.01	0.944	0.974	Altered group
FASN	17q25.3	0.13	0.12	0.58	0.68	0.01	0.952	0.977	Altered group
ATM	11q22.3	-0.15	-0.16	0.56	0.79	0.01	0.957	0.978	Altered group
MACC1	7p21.1	-0.02	-0.03	0.4	0.42	0.01	0.967	0.984	Altered group
SMAD3	15q22.33	0.06	0.06	0.18	0.16	0	0.976	0.988	Altered group
CDH3	16q22.1	0	-0.01	0.35	0.35	0	0.985	0.992	Altered group
PIK3R1	5q13.1	-0.01	-0.01	0.2	0.25	0	0.992	0.992	Unaltered group
PIK3R2	19p13.11	-0.01	-0.01	0.2	0.25	0	0.992	0.992	Unaltered group

## Sheet: B7-H1
Gene	Cytoband	Altered group	Unaltered group	Altered group	Unaltered group	Log Ratio	p-Value	q-Value	Higher expression in
RPS6_PS235_S236		-0.38	0.03	0.55	0.65	-0.41	0.004257	0.462	Unaltered group
PARP1	1q42.12	0.06	-0.01	0.06	0.21	0.07	0.005098	0.462	Altered group
PECAM1	17q23.3	-0.11	0.04	0.22	0.27	-0.16	0.006544	0.462	Unaltered group
RPS6_PS240_S244		-0.51	-0.01	0.77	0.8	-0.5	0.0103	0.462	Unaltered group
MAPK14_PT180_Y182		-0.38	0	0.59	0.56	-0.37	0.0112	0.462	Unaltered group
CTLA4	2q33.2	0.08	-0.37	0.5	1.34	0.44	0.0118	0.462	Altered group
CD274	9p24.1	1.35	0.09	1.7	0.83	1.26	0.0164	0.548	Altered group
SNAI1	20q13.13	-0.08	0.15	0.45	0.59	-0.23	0.0406	0.917	Unaltered group
CAV1	7q31.2	-0.18	0.18	0.71	1.01	-0.36	0.043	0.917	Unaltered group
XRCC1	19q13.31	0.07	-0.04	0.22	0.25	0.11	0.047	0.917	Altered group
MAPK1_PT202_Y204		-0.16	0.07	0.48	0.56	-0.23	0.0493	0.917	Unaltered group
MAPK3_PT202_Y204		-0.16	0.07	0.48	0.56	-0.23	0.0493	0.917	Unaltered group
PXN	12q24.23	-0.27	-0.02	0.52	0.62	-0.25	0.0556	0.917	Unaltered group
PRKCA_PS657		-0.14	0.01	0.33	0.32	-0.15	0.0601	0.917	Unaltered group
SMAD1	4q31.21	0.13	0.03	0.22	0.19	0.1	0.0619	0.917	Altered group
MAP2K1_PS217_S221		-0.08	0.03	0.23	0.23	-0.11	0.0627	0.917	Unaltered group
MYH11	16p13.11	-0.76	-0.14	1.46	1.46	-0.62	0.0784	0.968	Unaltered group
ACVRL1	12q13.13	-0.03	0.06	0.21	0.24	-0.09	0.0807	0.968	Unaltered group
NFE2L2	2q31.2	0.17	0.03	0.27	0.18	0.14	0.0854	0.968	Altered group
MET	7q31	-0.02	0.15	0.41	0.57	-0.17	0.0944	0.968	Unaltered group
FOXO3_PS318_S321		-0.01	0.04	0.14	0.2	-0.06	0.101	0.968	Unaltered group
EIF4EBP1_PS65		0.09	0	0.2	0.26	0.08	0.104	0.968	Altered group
MSH2	2p21-p16.3	0.2	-0.02	0.55	0.49	0.21	0.107	0.968	Altered group
NFKB1_PS536		0.3	0.02	0.74	0.58	0.27	0.12	0.968	Altered group
CDH1	16q22.1	0.11	-0.18	0.78	0.95	0.29	0.125	0.968	Altered group
BIRC2	11q22.2	0.12	0.04	0.23	0.19	0.08	0.126	0.968	Altered group
MSH6	2p16.3	0.3	0.03	0.74	0.63	0.27	0.132	0.968	Altered group
LCN2	9q34.11	-0.5	0.11	1.44	1.23	-0.61	0.143	0.968	Unaltered group
PREX1	20q13.13	-0.1	0	0.3	0.3	-0.1	0.146	0.968	Unaltered group
PRKCA	17q24.2	-0.11	0	0.34	0.32	-0.12	0.147	0.968	Unaltered group
AR	Xq12	-0.05	0.01	0.17	0.22	-0.06	0.155	0.968	Unaltered group
GAPDH	12p13.31	0.48	0.09	1.18	1.06	0.39	0.161	0.968	Altered group
CCNE2	8q22.1	-0.05	0	0.15	0.2	-0.05	0.172	0.968	Unaltered group
MYH9_PS1943		-0.22	-0.04	0.56	0.48	-0.18	0.172	0.968	Unaltered group
JUN_PS73		-0.11	0.01	0.36	0.27	-0.11	0.181	0.968	Unaltered group
STAT3_PY705		-0.12	0	0.41	0.34	-0.13	0.183	0.968	Unaltered group
KRT5	12q13.13	0.31	0.04	0.7	0.46	0.26	0.185	0.968	Altered group
CDH2	18q12.1	0.08	0.01	0.24	0.22	0.08	0.186	0.968	Altered group
KIT	4q12	-0.03	0.14	0.52	0.69	-0.16	0.195	0.968	Unaltered group
RICTOR	5p13.1	-0.13	0.08	0.68	0.83	-0.21	0.204	0.968	Unaltered group
COL6A1	21q22.3	-0.01	0.09	0.34	0.47	-0.1	0.21	0.968	Unaltered group
CASP8	2q33.1	-0.06	0.04	0.33	0.47	-0.1	0.217	0.968	Unaltered group
SYK	9q22.2	-0.21	-0.01	0.68	0.56	-0.2	0.217	0.968	Unaltered group
AKT1_PT308		-0.05	0.15	0.69	0.68	-0.2	0.221	0.968	Unaltered group
AKT2_PT308		-0.05	0.15	0.69	0.68	-0.2	0.221	0.968	Unaltered group
AKT3_PT308		-0.05	0.15	0.69	0.68	-0.2	0.221	0.968	Unaltered group
PCNA	20p12.3	0.09	-0.03	0.41	0.33	0.12	0.222	0.968	Altered group
FOXO3	6q21	-0.01	0.04	0.2	0.15	-0.06	0.228	0.968	Unaltered group
PDCD1	2q37.3	0.31	0.03	0.81	0.5	0.28	0.228	0.968	Altered group
ARID1A	1p36.11	0.11	0.01	0.28	0.24	0.1	0.23	0.968	Altered group
ERBB3_PY1289		0.05	0	0.17	0.14	0.05	0.237	0.968	Altered group
RPS6KB1_PT389		-0.08	-0.01	0.27	0.27	-0.07	0.247	0.968	Unaltered group
EGFR	7p11.2	0.27	0.05	0.81	0.6	0.22	0.248	0.968	Altered group
DVL3	3q27.1	0.08	-0.02	0.35	0.3	0.09	0.257	0.968	Altered group
CHEK2_PT68		0.07	0.02	0.19	0.19	0.05	0.265	0.968	Altered group
STMN1	1p36.11	-0.05	0.01	0.2	0.24	-0.05	0.267	0.968	Unaltered group
EGFR_PY1068		0.3	0.1	0.76	0.68	0.2	0.272	0.968	Altered group
TGM2	20q11.23	-0.03	0.09	0.46	0.51	-0.12	0.274	0.968	Unaltered group
MAPK8_PT183		-0.03	0.02	0.18	0.18	-0.05	0.279	0.968	Unaltered group
BECN1	17q21.31	0.07	-0.01	0.32	0.21	0.08	0.281	0.968	Altered group
ACACA	17q12	-0.25	-0.05	0.79	0.65	-0.2	0.284	0.968	Unaltered group
BAP1	3p21.1	0.07	-0.06	0.53	0.38	0.13	0.285	0.968	Altered group
ESR1	6q25.1-q25.2	-0.04	0.05	0.39	0.3	-0.1	0.295	0.968	Unaltered group
ERRFI1	1p36.23	-0.01	0.04	0.19	0.19	-0.05	0.299	0.968	Unaltered group
NRG1	8p12	0.09	0.02	0.29	0.3	0.07	0.3	0.968	Altered group
PEA15	1q23.2	-0.07	0.05	0.49	0.36	-0.12	0.302	0.968	Unaltered group
CCNB1	5q13.2	0.16	-0.01	0.71	0.7	0.17	0.305	0.968	Altered group
ERCC1	19q13.32	-0.06	0.02	0.29	0.34	-0.07	0.306	0.968	Unaltered group
CHEK2	22q12.1	0.13	0	0.57	0.42	0.13	0.318	0.968	Altered group
PIK3CA	3q26.32	0.11	0.03	0.33	0.34	0.08	0.319	0.968	Altered group
PRKAA1_PT172		0.07	-0.05	0.54	0.49	0.12	0.333	0.968	Altered group
BCL2	18q21.33	-0.07	0.09	0.68	0.55	-0.15	0.34	0.968	Unaltered group
MAPK9	5q35.3	0.09	0.03	0.29	0.31	0.07	0.341	0.968	Altered group
AKT1_PS473		-0.1	0.1	0.91	0.83	-0.2	0.342	0.968	Unaltered group
AKT2_PS473		-0.1	0.1	0.91	0.83	-0.2	0.342	0.968	Unaltered group
AKT3_PS473		-0.1	0.1	0.91	0.83	-0.2	0.342	0.968	Unaltered group
XRCC5	2q35	0.06	-0.05	0.49	0.53	0.11	0.349	0.968	Altered group
KEAP1	19p13.2	0.47	0.16	1.21	0.89	0.32	0.354	0.968	Altered group
NOTCH1	9q34.3	-0.02	0.03	0.22	0.24	-0.05	0.355	0.968	Unaltered group
LCK	1p35.2	-0.07	0.02	0.42	0.38	-0.09	0.361	0.968	Unaltered group
XBP1	22q12.1	0.12	0.01	0.51	0.32	0.11	0.365	0.968	Altered group
CCNE1	19q12	0.2	0.06	0.66	0.41	0.14	0.37	0.968	Altered group
ESR1_PS118		0.05	0.01	0.2	0.15	0.04	0.371	0.968	Altered group
SETD2	3p21.31	0.04	0.1	0.31	0.42	-0.07	0.378	0.968	Unaltered group
MAP2K1	15q22.31	0.08	0.02	0.29	0.3	0.06	0.382	0.968	Altered group
MTOR_PS2448		-0.09	-0.03	0.32	0.28	-0.07	0.382	0.968	Unaltered group
RPS6	9p22.1	-0.18	-0.09	0.42	0.43	-0.09	0.384	0.968	Unaltered group
ERBB2_PY1248		0.16	0.07	0.44	0.4	0.09	0.391	0.968	Altered group
CCND1	11q13.3	0.05	0.01	0.2	0.27	0.04	0.395	0.968	Altered group
YAP1_PS127		-0.18	-0.03	0.75	0.53	-0.15	0.4	0.968	Unaltered group
KDR	4q12	0.11	-0.01	0.64	0.42	0.12	0.409	0.968	Altered group
INPP4B	4q31.21	-0.01	0.07	0.37	0.47	-0.07	0.409	0.968	Unaltered group
CDKN1A	6p21.2	-0.12	-0.02	0.55	0.55	-0.1	0.422	0.968	Unaltered group
PTEN	10q23.31	0.07	-0.01	0.44	0.43	0.08	0.423	0.968	Altered group
CHGA	14q32.12	0.18	0.01	0.76	0.19	0.17	0.425	0.968	Altered group
RB1_PS807_S811		0.14	0.01	0.72	0.67	0.13	0.427	0.968	Altered group
RBM15	1p13.3	0.01	-0.08	0.5	0.56	0.09	0.428	0.968	Altered group
TIGAR	12p13.32	0.01	0.04	0.12	0.22	-0.02	0.433	0.968	Unaltered group
PRKCB_PS660		-0.09	0.02	0.59	0.49	-0.11	0.433	0.968	Unaltered group
ERBB3	12q13.2	0.09	-0.01	0.55	0.45	0.1	0.434	0.968	Altered group
AKT1S1_PT246		0.06	0	0.36	0.26	0.06	0.45	0.968	Altered group
DIABLO	12q24.31	0.08	0.01	0.37	0.39	0.07	0.451	0.968	Altered group
BRCA2	13q13.1	0.06	-0.01	0.35	0.26	0.07	0.456	0.968	Altered group
FOXM1	12p13.33	0.11	0.02	0.51	0.47	0.09	0.456	0.968	Altered group
EGFR_PY1173		0.07	0.05	0.14	0.22	0.03	0.458	0.968	Altered group
ASNS	7q21.3	0.2	0.05	0.89	0.68	0.15	0.467	0.968	Altered group
RAD50	5q31.1	0.03	-0.01	0.23	0.21	0.04	0.469	0.968	Altered group
YBX1	1p34.2	0.08	0.01	0.41	0.43	0.07	0.475	0.968	Altered group
CDKN1B_PT157		0.02	0	0.1	0.14	0.02	0.475	0.968	Altered group
CLDN7	17p13.1	0.26	0.12	0.84	0.73	0.14	0.476	0.968	Altered group
TYMS	18p11.32	0	0.04	0.2	0.28	-0.04	0.485	0.968	Unaltered group
RPS6KA1_PT359_S363		0.03	-0.01	0.2	0.21	0.03	0.488	0.968	Altered group
PGR	11q22.1	0.09	0.06	0.19	0.22	0.03	0.504	0.968	Altered group
YWHAB	20q13.12	0	0.03	0.2	0.18	-0.03	0.505	0.968	Unaltered group
CASP7	10q25.3	0.2	0.03	1.14	0.73	0.18	0.505	0.968	Altered group
SMAD3	15q22.33	0.09	0.06	0.21	0.16	0.03	0.506	0.968	Altered group
CASP9	1p36.21	-0.04	-0.01	0.17	0.16	-0.03	0.509	0.968	Unaltered group
AXL	19q13.2	-0.04	0.03	0.39	0.22	-0.07	0.509	0.968	Unaltered group
CDK1	10q21.2	-0.01	0.02	0.17	0.21	-0.03	0.521	0.968	Unaltered group
EEF2K	16p12.2	-0.01	-0.1	0.65	0.53	0.1	0.528	0.968	Altered group
CTNNB1	3p22.1	-0.09	-0.2	0.74	0.8	0.11	0.528	0.968	Altered group
EZH2	7q36.1	-0.1	-0.04	0.38	0.22	-0.07	0.529	0.968	Unaltered group
ITGA2	5q11.2	0.13	0.04	0.65	0.5	0.09	0.529	0.968	Altered group
GATA3	10p14	0.11	0.04	0.49	0.26	0.07	0.538	0.968	Altered group
EEF2	19p13.3	0.06	0.02	0.27	0.3	0.04	0.539	0.968	Altered group
ANXA1	9q21.13	0.15	0.04	0.78	0.61	0.11	0.541	0.968	Altered group
PIK3R1	5q13.1	-0.04	-0.01	0.21	0.25	-0.03	0.553	0.968	Unaltered group
PIK3R2	19p13.11	-0.04	-0.01	0.21	0.25	-0.03	0.553	0.968	Unaltered group
TP63	3q28	0.14	-0.02	0.98	0.71	0.16	0.561	0.968	Altered group
TUBA1B	12q13.12	0.05	-0.09	1.05	0.95	0.14	0.562	0.968	Altered group
ATM	11q22.3	-0.28	-0.15	0.94	0.77	-0.13	0.567	0.968	Unaltered group
TP53BP1	15q15.3	0.03	-0.09	0.96	0.61	0.12	0.578	0.968	Altered group
BID	22q11.21	0.07	0.05	0.12	0.18	0.02	0.585	0.968	Altered group
SRC_PY527		-0.13	-0.03	0.81	0.61	-0.1	0.593	0.968	Unaltered group
MYC	8q24.21	0.06	0.02	0.28	0.35	0.04	0.596	0.968	Altered group
RPS6KA1	1p36.11	0.1	0.05	0.43	0.26	0.05	0.596	0.968	Altered group
SQSTM1	5q35.3	0.17	0.02	1.22	0.86	0.15	0.601	0.968	Altered group
CDKN2A	9p21.3	0.24	0.16	0.61	0.49	0.09	0.606	0.968	Altered group
YAP1	11q22.1	0.01	0.06	0.42	0.32	-0.05	0.607	0.968	Unaltered group
MRE11	11q21	0	0.02	0.13	0.18	-0.02	0.607	0.968	Unaltered group
EIF4EBP1	8p11.23	0.16	0.11	0.41	0.62	0.05	0.609	0.968	Altered group
SRC	20q11.23	0.09	0.05	0.39	0.28	0.05	0.609	0.968	Altered group
COPS5	8q13.1	0.01	0.05	0.16	0.2	-0.04	0.613	0.968	Unaltered group
SHC1_PY317		0.04	0.01	0.24	0.26	0.03	0.615	0.968	Altered group
NRAS	1p13.2	0	0.02	0.14	0.16	-0.02	0.621	0.968	Unaltered group
YWHAZ	8q22.3	0.05	-0.02	0.55	0.53	0.06	0.625	0.968	Altered group
YWHAE	17p13.3	0	0.01	0.15	0.15	-0.02	0.629	0.968	Unaltered group
TP53	17p13.1	0.09	0.03	0.55	0.53	0.06	0.635	0.968	Altered group
RAB11A	15q22.31	0.1	0.07	0.23	0.21	0.03	0.635	0.968	Altered group
RAB11B	19p13.2	0.1	0.07	0.23	0.21	0.03	0.635	0.968	Altered group
STK11	19p13.3	0	0.01	0.13	0.24	-0.02	0.642	0.968	Unaltered group
ACACA_PS79		-0.04	0.02	0.57	0.54	-0.06	0.642	0.968	Unaltered group
ACACB_PS79		-0.04	0.02	0.57	0.54	-0.06	0.642	0.968	Unaltered group
MS4A1	11q12.2	-0.03	-0.05	0.15	0.19	0.02	0.648	0.968	Altered group
SRSF1	17q22	0.05	0.03	0.18	0.18	0.02	0.649	0.968	Altered group
CDKN1B_PT198		-0.01	0.02	0.27	0.23	-0.03	0.65	0.968	Unaltered group
PDCD4	10q25.2	0.06	-0.02	0.77	0.64	0.08	0.661	0.968	Altered group
NKX2-1	14q13.3	-0.03	0.11	1.35	1.24	-0.14	0.664	0.968	Unaltered group
SMAD4	18q21.2	0.02	0.03	0.15	0.16	-0.02	0.671	0.968	Unaltered group
ERBB2	17q12	0.09	0.04	0.56	0.57	0.06	0.671	0.968	Altered group
ADAR	1q21.3	-0.05	-0.02	0.16	0.15	-0.03	0.681	0.968	Unaltered group
RB1	13q14.2	0.05	0.02	0.29	0.33	0.03	0.681	0.968	Altered group
EIF4EBP1_PT37_T46		-0.11	-0.04	0.78	0.84	-0.07	0.7	0.968	Unaltered group
RAD51	15q15.1	-0.01	-0.03	0.19	0.27	0.02	0.702	0.968	Altered group
GSK3A_PS9		-0.04	0.03	0.81	0.75	-0.07	0.708	0.968	Unaltered group
GSK3B_PS9		-0.04	0.03	0.81	0.75	-0.07	0.708	0.968	Unaltered group
TSC2_PT1462		0.08	0.04	0.47	0.31	0.04	0.715	0.968	Altered group
IRS1	2q36.3	0	-0.01	0.11	0.17	0.01	0.722	0.968	Altered group
AKT1	14q32.33	-0.07	-0.14	0.76	0.62	0.06	0.732	0.968	Altered group
AKT2	19q13.2	-0.07	-0.14	0.76	0.62	0.06	0.732	0.968	Altered group
AKT3	1q43-q44	-0.07	-0.14	0.76	0.62	0.06	0.732	0.968	Altered group
RAF1	3p25.2	0.07	0.05	0.26	0.2	0.02	0.734	0.968	Altered group
SCD	10q24.31	0.03	0.04	0.13	0.16	-0.01	0.735	0.968	Unaltered group
BCL2L1	20q11.21	0	0.02	0.22	0.24	-0.02	0.736	0.968	Unaltered group
TFRC	3q29	-0.08	0.03	1.41	1.03	-0.11	0.74	0.968	Unaltered group
E2F1	20q11.22	0.01	0.02	0.14	0.19	-0.01	0.743	0.968	Unaltered group
G6PD	Xq28	0.17	0.1	0.92	0.7	0.07	0.748	0.968	Altered group
GAB2	11q14.1	0.08	0.01	0.88	0.58	0.06	0.755	0.968	Altered group
BRAF	7q34	0.01	-0.05	0.91	0.61	0.06	0.758	0.968	Altered group
ARAF_PS299		0.15	0.11	0.5	0.38	0.04	0.761	0.968	Altered group
MAPK14	6p21.31	0	0.01	0.21	0.22	-0.01	0.762	0.968	Unaltered group
CHEK1	11q24.2	-0.01	0.02	0.38	0.31	-0.03	0.765	0.968	Unaltered group
TSC2	16p13.3	-0.1	-0.14	0.57	0.49	0.04	0.765	0.968	Altered group
PRKAA1	5p13.1	0.07	0.1	0.38	0.25	-0.03	0.769	0.968	Unaltered group
NDRG1_PT346		0.1	0	1.52	1.39	0.1	0.777	0.968	Altered group
BAD_PS112		0.03	0.01	0.25	0.26	0.02	0.778	0.968	Altered group
CASP3	4q35.1	-0.03	0	0.29	0.26	-0.02	0.78	0.968	Unaltered group
RPTOR	17q25.3	0.08	0.05	0.43	0.33	0.03	0.783	0.968	Altered group
PARK7	1p36.23	0.06	0.04	0.44	0.25	0.03	0.787	0.968	Altered group
RAF1_PS338		0.05	0.04	0.14	0.17	0.01	0.793	0.968	Altered group
BCL2L11	2q13	0.06	0.03	0.48	0.43	0.03	0.794	0.968	Altered group
WWTR1	3q25.1	0.06	0.04	0.32	0.22	0.02	0.794	0.968	Altered group
STAT5A	17q21.2	-0.09	-0.14	0.9	0.8	0.05	0.809	0.974	Altered group
PDK1	2q31.1	0.04	0.02	0.28	0.19	0.01	0.815	0.974	Altered group
RICTOR_PT1135		0.04	0.05	0.17	0.2	-0.01	0.818	0.974	Unaltered group
EIF4EBP1_PT70		0.06	0.05	0.3	0.33	0.02	0.819	0.974	Altered group
ANXA7	10q22.2	0.02	0.03	0.19	0.17	-0.01	0.823	0.974	Unaltered group
FASN	17q25.3	0.09	0.12	0.68	0.68	-0.04	0.824	0.974	Unaltered group
MTOR	1p36.22	-0.02	0	0.6	0.34	-0.03	0.84	0.98	Unaltered group
EIF4G1	3q27.1	-0.46	-0.33	1.5	0.89	-0.13	0.842	0.98	Unaltered group
PDK1_PS241		0.06	0.04	0.32	0.22	0.01	0.851	0.98	Altered group
BAX	19q13.33	0.03	0.05	0.46	0.34	-0.02	0.852	0.98	Unaltered group
PEA15_PS116		0.01	0.03	0.5	0.4	-0.02	0.861	0.98	Unaltered group
FN1	2q35	-0.04	-0.01	0.7	0.74	-0.03	0.866	0.98	Unaltered group
GSK3A_PS21_S9		0.05	0.08	0.65	0.63	-0.03	0.868	0.98	Unaltered group
GSK3B_PS21_S9		0.05	0.08	0.65	0.63	-0.03	0.868	0.98	Unaltered group
RET_PY905		-0.03	-0.01	0.35	0.28	-0.02	0.869	0.98	Unaltered group
RPS6KB1	17q23.1	-0.03	-0.05	0.42	0.38	0.02	0.877	0.98	Altered group
NF2	22q12.2	0.05	0.03	0.47	0.32	0.02	0.884	0.98	Altered group
SRC_PY416		0.05	0.03	0.62	0.57	0.02	0.887	0.98	Altered group
MET_PY1235		0.01	0	0.14	0.12	0	0.889	0.98	Altered group
DIRAS3	1p31.3	0.02	0.02	0.16	0.16	0.01	0.889	0.98	Altered group
CHEK1_PS345		-0.01	0	0.19	0.15	-0.01	0.895	0.98	Unaltered group
CTNNA1	5q31.2	0.02	0.01	0.2	0.15	0.01	0.904	0.98	Altered group
GSK3A	19q13.2	0	0.01	0.35	0.27	-0.01	0.907	0.98	Unaltered group
GSK3B	3q13.33	0	0.01	0.35	0.27	-0.01	0.907	0.98	Unaltered group
MAPK1	22q11.22	-0.03	-0.05	0.52	0.47	0.01	0.916	0.98	Altered group
PRDX1	1p34.1	0.04	0.03	0.62	0.41	0.01	0.92	0.98	Altered group
PRKCD_PS664		-0.04	-0.03	0.2	0.22	0	0.922	0.98	Unaltered group
MACC1	7p21.1	-0.02	-0.03	0.29	0.42	0.01	0.925	0.98	Altered group
CDKN1B	12p13.1	0.04	0.04	0.33	0.24	0.01	0.925	0.98	Altered group
CDH3	16q22.1	0	-0.01	0.38	0.35	0.01	0.941	0.985	Altered group
BAK1	6p21.31	0.02	0.03	0.14	0.19	0	0.943	0.985	Unaltered group
IGFBP2	2q35	0.05	0.04	1.2	1.22	0.02	0.95	0.985	Altered group
VHL	3p25.3	-0.05	-0.07	1.42	1.33	0.02	0.956	0.985	Altered group
TSC1	9q34	-0.11	-0.12	0.52	0.53	0.01	0.957	0.985	Altered group
HSPA1A	6p21.33	0.11	0.1	0.69	0.75	0.01	0.959	0.985	Altered group
SERPINE1	7q22.1	0.07	0.05	1.39	1	0.02	0.96	0.985	Altered group
NAPSA	19q13.33	0	0	0.16	0.14	0	0.968	0.989	Altered group
RAB25	1q22	-0.02	-0.02	0.42	0.4	0	0.986	0.998	Unaltered group
SYP	Xp11.23	0.11	0.11	1.51	0.69	0	0.991	0.998	Unaltered group
EIF4E	4q23	-0.01	-0.01	0.23	0.24	0	0.993	0.998	Unaltered group
YBX1_PS102		0.02	0.02	0.25	0.23	0	0.994	0.998	Altered group
ETS1	11q24.3	0.04	0.04	0.33	0.22	0	0.998	0.998	Unaltered group

## Sheet: B7-H2
Gene	Cytoband	Altered group	Unaltered group	Altered group	Unaltered group	Log Ratio	p-Value	q-Value	Higher expression in
BAK1	6p21.31	-0.13	0.03	0	0.18	-0.16	1.9e-41	3.92e-39	Unaltered group
STMN1	1p36.11	-0.21	0.01	0.01	0.24	-0.22	3.95e-22	4.09e-20	Unaltered group
ACACA	17q12	0.64	-0.07	0.02	0.66	0.71	2.82e-19	1.94e-17	Altered group
RBM15	1p13.3	0.18	-0.08	0	0.56	0.26	2.56e-15	1.32e-13	Altered group
SHC1_PY317		-0.12	0.02	0.01	0.26	-0.14	2.93e-11	1.21e-09	Unaltered group
EGFR_PY1068		-0.12	0.12	0	0.69	-0.24	1.68e-09	5.81e-08	Unaltered group
RB1	13q14.2	-0.08	0.02	0	0.33	-0.11	1.95e-08	5.76e-07	Unaltered group
SERPINE1	7q22.1	-1	0.06	0.07	1.02	-1.06	4.61e-05	0.001193	Unaltered group
BID	22q11.21	-0.13	0.06	0.02	0.17	-0.18	0.0007799	0.0179	Unaltered group
STK11	19p13.3	-0.13	0.01	0.02	0.23	-0.14	0.001206	0.025	Unaltered group
YWHAB	20q13.12	-0.11	0.03	0.02	0.18	-0.14	0.00159	0.0299	Unaltered group
RPS6KA1_PT359_S363		-0.23	0	0.02	0.21	-0.22	0.002035	0.0351	Unaltered group
CCNE1	19q12	0	0.07	0	0.43	-0.07	0.002894	0.0461	Unaltered group
VHL	3p25.3	-0.37	-0.07	0.07	1.33	-0.3	0.004963	0.0734	Unaltered group
MAPK1	22q11.22	0.18	-0.05	0.04	0.47	0.22	0.005599	0.0773	Altered group
RPS6_PS240_S244		0.79	-0.05	0.09	0.8	0.83	0.007223	0.0935	Altered group
TP53BP1	15q15.3	0.1	-0.08	0.04	0.64	0.18	0.008206	0.0999	Altered group
SCD	10q24.31	0.32	0.04	0.02	0.15	0.28	0.008994	0.101	Altered group
CLDN7	17p13.1	0.37	0.13	0.05	0.74	0.24	0.009268	0.101	Altered group
PDK1	2q31.1	-0.15	0.02	0.02	0.19	-0.17	0.0102	0.106	Unaltered group
BCL2L11	2q13	0.18	0.03	0.03	0.44	0.15	0.0111	0.11	Altered group
PARK7	1p36.23	-0.16	0.04	0.03	0.26	-0.2	0.0128	0.121	Unaltered group
NRG1	8p12	-0.14	0.02	0.03	0.3	-0.17	0.0141	0.127	Unaltered group
YAP1_PS127		0.2	-0.04	0.05	0.54	0.24	0.0157	0.136	Altered group
MYH9_PS1943		0.17	-0.05	0.05	0.48	0.23	0.0282	0.234	Altered group
ANXA7	10q22.2	0.29	0.03	0.04	0.17	0.26	0.0405	0.319	Altered group
TFRC	3q29	0.74	0.01	0.15	1.06	0.72	0.0423	0.319	Altered group
BAX	19q13.33	-0.22	0.05	0.05	0.35	-0.26	0.0431	0.319	Unaltered group
NOTCH1	9q34.3	-0.28	0.03	0.05	0.24	-0.31	0.0497	0.355	Unaltered group
EIF4EBP1	8p11.23	0.58	0.11	0.11	0.61	0.47	0.0553	0.382	Altered group
IRS1	2q36.3	-0.25	-0.01	0.05	0.17	-0.24	0.0673	0.427	Unaltered group
MAP2K1_PS217_S221		-0.09	0.02	0.03	0.23	-0.12	0.0687	0.427	Unaltered group
RAF1	3p25.2	0.2	0.05	0.04	0.2	0.15	0.0712	0.427	Altered group
ACACA_PS79		0.7	0.01	0.14	0.54	0.69	0.0736	0.427	Altered group
ACACB_PS79		0.7	0.01	0.14	0.54	0.69	0.0736	0.427	Altered group
FOXO3	6q21	-0.02	0.04	0.02	0.16	-0.06	0.0742	0.427	Unaltered group
NRAS	1p13.2	-0.03	0.02	0.02	0.16	-0.04	0.0772	0.43	Unaltered group
PRKAA1_PT172		0.69	-0.05	0.16	0.49	0.73	0.079	0.43	Altered group
ERBB2_PY1248		-0.03	0.07	0.04	0.4	-0.1	0.0852	0.452	Unaltered group
RPS6_PS235_S236		0.58	0	0.16	0.65	0.58	0.0921	0.477	Altered group
MSH2	2p21-p16.3	0.24	0	0.08	0.49	0.24	0.0954	0.481	Altered group
YWHAE	17p13.3	-0.15	0.01	0.04	0.15	-0.16	0.1	0.493	Unaltered group
RAB25	1q22	0.28	-0.02	0.1	0.4	0.3	0.114	0.548	Altered group
GAPDH	12p13.31	0.3	0.11	0.1	1.07	0.19	0.125	0.59	Altered group
ERRFI1	1p36.23	-0.12	0.03	0.05	0.19	-0.15	0.13	0.6	Unaltered group
NF2	22q12.2	0.12	0.03	0.05	0.34	0.09	0.143	0.642	Altered group
RAF1_PS338		-0.09	0.04	0.05	0.16	-0.14	0.148	0.653	Unaltered group
RICTOR_PT1135		-0.21	0.05	0.1	0.2	-0.26	0.156	0.665	Unaltered group
STAT3_PY705		0.58	-0.01	0.22	0.34	0.59	0.157	0.665	Altered group
HSPA1A	6p21.33	-0.63	0.11	0.3	0.74	-0.73	0.169	0.692	Unaltered group
EGFR	7p11.2	-0.48	0.07	0.23	0.62	-0.55	0.17	0.692	Unaltered group
AKT1S1_PT246		-0.25	0	0.11	0.26	-0.25	0.176	0.7	Unaltered group
FASN	17q25.3	1.59	0.11	0.63	0.67	1.48	0.183	0.713	Altered group
XRCC5	2q35	0.35	-0.04	0.18	0.53	0.39	0.191	0.732	Altered group
ARAF_PS299		-0.16	0.12	0.14	0.39	-0.28	0.197	0.734	Unaltered group
WWTR1	3q25.1	-0.19	0.04	0.11	0.23	-0.23	0.202	0.734	Unaltered group
CDH2	18q12.1	-0.25	0.01	0.13	0.22	-0.26	0.202	0.734	Unaltered group
MAP2K1	15q22.31	0.3	0.03	0.14	0.3	0.28	0.217	0.742	Altered group
RPS6KA1	1p36.11	0.31	0.05	0.14	0.27	0.26	0.22	0.742	Altered group
SMAD4	18q21.2	-0.04	0.03	0.04	0.16	-0.07	0.221	0.742	Unaltered group
MTOR_PS2448		0.08	-0.03	0.07	0.29	0.11	0.227	0.742	Altered group
AKT1_PT308		-0.56	0.14	0.39	0.68	-0.71	0.232	0.742	Unaltered group
AKT2_PT308		-0.56	0.14	0.39	0.68	-0.71	0.232	0.742	Unaltered group
AKT3_PT308		-0.56	0.14	0.39	0.68	-0.71	0.232	0.742	Unaltered group
PGR	11q22.1	-0.15	0.06	0.12	0.22	-0.21	0.236	0.742	Unaltered group
CCND1	11q13.3	-0.26	0.01	0.16	0.27	-0.28	0.236	0.742	Unaltered group
MTOR	1p36.22	0.2	0	0.12	0.36	0.2	0.242	0.747	Altered group
RPS6	9p22.1	0.4	-0.1	0.3	0.43	0.5	0.255	0.775	Altered group
GATA3	10p14	-0.16	0.05	0.13	0.28	-0.2	0.259	0.776	Unaltered group
PRKAA1	5p13.1	0.31	0.09	0.14	0.26	0.21	0.266	0.788	Altered group
TUBA1B	12q13.12	0.2	-0.08	0.21	0.96	0.29	0.273	0.791	Altered group
CHEK2	22q12.1	0.46	0	0.3	0.43	0.45	0.279	0.791	Altered group
ITGA2	5q11.2	-0.56	0.05	0.41	0.5	-0.61	0.282	0.791	Unaltered group
CTNNB1	3p22.1	-0.08	-0.19	0.09	0.8	0.12	0.283	0.791	Altered group
SMAD1	4q31.21	0.18	0.03	0.11	0.19	0.15	0.299	0.826	Altered group
BCL2	18q21.33	-0.07	0.08	0.12	0.56	-0.14	0.308	0.84	Unaltered group
MRE11	11q21	-0.1	0.02	0.09	0.18	-0.11	0.313	0.842	Unaltered group
SRC_PY527		0.18	-0.04	0.18	0.62	0.22	0.324	0.861	Altered group
ATM	11q22.3	0.15	-0.16	0.27	0.78	0.31	0.335	0.877	Altered group
ERBB3_PY1289		-0.16	0	0.14	0.14	-0.17	0.342	0.886	Unaltered group
RAD50	5q31.1	-0.09	0	0.08	0.21	-0.08	0.364	0.909	Unaltered group
CCNE2	8q22.1	0.27	-0.01	0.25	0.2	0.28	0.365	0.909	Altered group
BECN1	17q21.31	0.16	-0.01	0.15	0.21	0.17	0.366	0.909	Altered group
AKT1_PS473		-0.31	0.09	0.39	0.84	-0.4	0.377	0.909	Unaltered group
AKT2_PS473		-0.31	0.09	0.39	0.84	-0.4	0.377	0.909	Unaltered group
AKT3_PS473		-0.31	0.09	0.39	0.84	-0.4	0.377	0.909	Unaltered group
TSC1	9q34	0.31	-0.12	0.43	0.53	0.43	0.393	0.919	Altered group
ESR1	6q25.1-q25.2	-0.1	0.05	0.15	0.31	-0.15	0.395	0.919	Unaltered group
TSC2_PT1462		-0.22	0.04	0.27	0.32	-0.26	0.395	0.919	Unaltered group
AR	Xq12	0.63	0	0.67	0.21	0.64	0.409	0.932	Altered group
RAD51	15q15.1	-0.27	-0.03	0.26	0.26	-0.24	0.41	0.932	Unaltered group
RPTOR	17q25.3	0.26	0.05	0.24	0.34	0.21	0.427	0.946	Altered group
CDK1	10q21.2	-0.02	0.02	0.05	0.21	-0.04	0.439	0.946	Unaltered group
CCNB1	5q13.2	0.34	-0.01	0.42	0.7	0.35	0.447	0.946	Altered group
PEA15_PS116		0.19	0.03	0.2	0.41	0.16	0.453	0.946	Altered group
PRDX1	1p34.1	-0.1	0.03	0.17	0.43	-0.13	0.458	0.946	Unaltered group
PIK3R1	5q13.1	0.08	-0.01	0.11	0.24	0.09	0.461	0.946	Altered group
PIK3R2	19p13.11	0.08	-0.01	0.11	0.24	0.09	0.461	0.946	Altered group
EEF2	19p13.3	-0.08	0.02	0.12	0.3	-0.1	0.467	0.946	Unaltered group
MET_PY1235		-0.05	0	0.07	0.12	-0.05	0.472	0.946	Unaltered group
PTEN	10q23.31	0.17	-0.01	0.23	0.43	0.17	0.475	0.946	Altered group
ERBB2	17q12	-0.05	0.04	0.12	0.57	-0.09	0.479	0.946	Unaltered group
TP53	17p13.1	-0.29	0.04	0.43	0.53	-0.33	0.48	0.946	Unaltered group
KDR	4q12	-0.16	0	0.22	0.43	-0.16	0.49	0.946	Unaltered group
ESR1_PS118		0.18	0.01	0.23	0.15	0.17	0.493	0.946	Altered group
CASP7	10q25.3	0.24	0.04	0.28	0.76	0.2	0.497	0.946	Altered group
KIT	4q12	1.27	0.12	1.64	0.68	1.15	0.503	0.946	Altered group
MSH6	2p16.3	0.28	0.05	0.34	0.64	0.23	0.504	0.946	Altered group
PRKCD_PS664		0.01	-0.03	0.06	0.22	0.04	0.506	0.946	Altered group
SQSTM1	5q35.3	0.48	0.03	0.66	0.88	0.45	0.506	0.946	Altered group
ERBB3	12q13.2	0.28	-0.01	0.43	0.46	0.29	0.515	0.946	Altered group
ANXA1	9q21.13	-0.26	0.05	0.47	0.62	-0.31	0.518	0.946	Unaltered group
DIRAS3	1p31.3	-0.04	0.02	0.09	0.16	-0.06	0.531	0.946	Unaltered group
NKX2-1	14q13.3	1.28	0.1	1.89	1.24	1.19	0.538	0.946	Altered group
EEF2K	16p12.2	-0.13	-0.1	0.06	0.53	-0.04	0.542	0.946	Unaltered group
BCL2L1	20q11.21	-0.09	0.02	0.18	0.24	-0.11	0.543	0.946	Unaltered group
SETD2	3p21.31	-0.06	0.1	0.27	0.42	-0.16	0.562	0.946	Unaltered group
RPS6KB1	17q23.1	0.32	-0.05	0.64	0.38	0.37	0.563	0.946	Altered group
CHEK1_PS345		0.1	0	0.17	0.16	0.1	0.564	0.946	Altered group
G6PD	Xq28	0.87	0.1	1.35	0.71	0.78	0.565	0.946	Altered group
MYC	8q24.21	-0.12	0.03	0.26	0.34	-0.14	0.571	0.946	Unaltered group
XBP1	22q12.1	-0.09	0.02	0.21	0.33	-0.11	0.59	0.946	Unaltered group
PRKCB_PS660		0.21	0.01	0.38	0.49	0.19	0.599	0.946	Altered group
BAP1	3p21.1	0.14	-0.05	0.39	0.39	0.2	0.605	0.946	Altered group
NDRG1_PT346		-1.04	0.01	2.12	1.4	-1.05	0.61	0.946	Unaltered group
CDH3	16q22.1	-0.17	0	0.33	0.35	-0.16	0.611	0.946	Unaltered group
SRSF1	17q22	0.12	0.03	0.18	0.18	0.09	0.617	0.946	Altered group
FOXO3_PS318_S321		-0.1	0.04	0.28	0.2	-0.13	0.617	0.946	Unaltered group
EIF4EBP1_PT37_T46		0.52	-0.05	1.19	0.83	0.57	0.623	0.946	Altered group
CDKN1B	12p13.1	-0.04	0.04	0.17	0.24	-0.08	0.623	0.946	Unaltered group
MAPK9	5q35.3	-0.17	0.03	0.44	0.31	-0.2	0.634	0.946	Unaltered group
FN1	2q35	-0.63	-0.01	1.37	0.74	-0.62	0.639	0.946	Unaltered group
DVL3	3q27.1	-0.13	-0.01	0.27	0.3	-0.12	0.643	0.946	Unaltered group
TIGAR	12p13.32	-0.03	0.04	0.15	0.22	-0.07	0.644	0.946	Unaltered group
SMAD3	15q22.33	0.16	0.06	0.23	0.16	0.1	0.647	0.946	Altered group
SYK	9q22.2	-0.53	-0.02	1.19	0.57	-0.51	0.653	0.946	Unaltered group
GSK3A	19q13.2	0.05	0.01	0.08	0.27	0.03	0.659	0.946	Altered group
GSK3B	3q13.33	0.05	0.01	0.08	0.27	0.03	0.659	0.946	Altered group
PIK3CA	3q26.32	-0.02	0.03	0.12	0.34	-0.05	0.659	0.946	Unaltered group
PCNA	20p12.3	-0.08	-0.02	0.15	0.33	-0.06	0.662	0.946	Unaltered group
ASNS	7q21.3	0.29	0.05	0.58	0.7	0.24	0.663	0.946	Altered group
PECAM1	17q23.3	0.28	0.03	0.61	0.27	0.25	0.668	0.946	Altered group
PRKCA_PS657		-0.26	0	0.68	0.32	-0.27	0.673	0.946	Unaltered group
CHEK2_PT68		0.07	0.02	0.14	0.19	0.05	0.684	0.946	Altered group
RICTOR	5p13.1	0.89	0.07	2.18	0.81	0.82	0.687	0.946	Altered group
SRC_PY416		-0.08	0.03	0.31	0.58	-0.12	0.687	0.946	Unaltered group
ETS1	11q24.3	-0.02	0.04	0.14	0.22	-0.05	0.688	0.946	Unaltered group
JUN_PS73		0	0	0	0.28	0.01	0.689	0.946	Altered group
CDH1	16q22.1	0.13	-0.17	0.81	0.94	0.3	0.694	0.946	Altered group
CAV1	7q31.2	0.89	0.15	2.06	0.99	0.74	0.701	0.946	Altered group
ACVRL1	12q13.13	-0.03	0.05	0.24	0.24	-0.08	0.702	0.946	Unaltered group
MET	7q31	0.36	0.14	0.64	0.56	0.22	0.706	0.946	Altered group
EIF4EBP1_PS65		0.14	0.01	0.38	0.26	0.13	0.722	0.946	Altered group
YBX1	1p34.2	-0.08	0.01	0.3	0.43	-0.1	0.726	0.946	Unaltered group
DIABLO	12q24.31	-0.05	0.02	0.21	0.39	-0.07	0.727	0.946	Unaltered group
IGFBP2	2q35	-0.42	0.04	1.45	1.22	-0.46	0.733	0.946	Unaltered group
PDK1_PS241		-0.04	0.04	0.26	0.22	-0.08	0.742	0.946	Unaltered group
PRKCA	17q24.2	-0.21	0	0.7	0.32	-0.21	0.744	0.946	Unaltered group
TGM2	20q11.23	0.33	0.08	0.85	0.5	0.25	0.745	0.946	Altered group
PREX1	20q13.13	-0.18	0	0.57	0.3	-0.17	0.745	0.946	Unaltered group
SNAI1	20q13.13	0.35	0.13	0.75	0.59	0.22	0.746	0.946	Altered group
YWHAZ	8q22.3	-0.1	-0.01	0.3	0.53	-0.09	0.75	0.946	Unaltered group
INPP4B	4q31.21	0.26	0.06	0.7	0.47	0.2	0.757	0.946	Altered group
RPS6KB1_PT389		-0.07	-0.01	0.2	0.27	-0.05	0.762	0.946	Unaltered group
AKT1	14q32.33	0	-0.13	0.48	0.63	0.13	0.763	0.946	Altered group
AKT2	19q13.2	0	-0.13	0.48	0.63	0.13	0.763	0.946	Altered group
AKT3	1q43-q44	0	-0.13	0.48	0.63	0.13	0.763	0.946	Altered group
EIF4EBP1_PT70		0.2	0.05	0.62	0.33	0.15	0.786	0.96	Altered group
TSC2	16p13.3	-0.1	-0.14	0.17	0.49	0.04	0.79	0.96	Altered group
PDCD4	10q25.2	0.16	-0.02	0.75	0.65	0.18	0.796	0.96	Altered group
GAB2	11q14.1	-0.12	0.02	0.59	0.61	-0.13	0.801	0.96	Unaltered group
MAPK8_PT183		-0.02	0.02	0.14	0.18	-0.03	0.804	0.96	Unaltered group
SRC	20q11.23	-0.01	0.05	0.29	0.28	-0.06	0.823	0.96	Unaltered group
YAP1	11q22.1	0.02	0.05	0.15	0.32	-0.03	0.823	0.96	Unaltered group
BRAF	7q34	0.04	-0.05	0.42	0.63	0.08	0.824	0.96	Altered group
RAB11A	15q22.31	0.05	0.07	0.1	0.21	-0.02	0.826	0.96	Unaltered group
RAB11B	19p13.2	0.05	0.07	0.1	0.21	-0.02	0.826	0.96	Unaltered group
MAPK1_PT202_Y204		-0.03	0.06	0.47	0.56	-0.09	0.83	0.96	Unaltered group
MAPK3_PT202_Y204		-0.03	0.06	0.47	0.56	-0.09	0.83	0.96	Unaltered group
COL6A1	21q22.3	0.22	0.09	0.79	0.46	0.13	0.849	0.968	Altered group
LCK	1p35.2	0.12	0.02	0.66	0.38	0.1	0.865	0.968	Altered group
PXN	12q24.23	0.17	-0.04	1.38	0.61	0.2	0.871	0.968	Altered group
CHEK1	11q24.2	0.13	0.01	0.79	0.31	0.11	0.875	0.968	Altered group
EGFR_PY1173		0.07	0.05	0.16	0.21	0.02	0.875	0.968	Altered group
ERCC1	19q13.32	-0.03	0.01	0.31	0.34	-0.04	0.888	0.968	Unaltered group
BIRC2	11q22.2	0.1	0.04	0.41	0.19	0.05	0.889	0.968	Altered group
XRCC1	19q13.31	-0.06	-0.04	0.21	0.25	-0.03	0.891	0.968	Unaltered group
MAPK14	6p21.31	-0.02	0.01	0.29	0.22	-0.03	0.894	0.968	Unaltered group
EIF4E	4q23	0.01	-0.01	0.18	0.24	0.02	0.898	0.968	Altered group
PEA15	1q23.2	-0.01	0.04	0.45	0.37	-0.05	0.899	0.968	Unaltered group
RB1_PS807_S811		-0.1	0.02	1.03	0.67	-0.12	0.9	0.968	Unaltered group
CDKN1A	6p21.2	0.05	-0.03	0.73	0.55	0.08	0.907	0.968	Altered group
MS4A1	11q12.2	-0.03	-0.05	0.22	0.18	0.02	0.909	0.968	Altered group
GSK3A_PS21_S9		0.04	0.08	0.39	0.64	-0.03	0.923	0.968	Unaltered group
GSK3B_PS21_S9		0.04	0.08	0.39	0.64	-0.03	0.923	0.968	Unaltered group
MAPK14_PT180_Y182		-0.04	-0.02	0.21	0.57	-0.02	0.923	0.968	Unaltered group
GSK3A_PS9		0	0.02	0.3	0.76	-0.03	0.926	0.968	Unaltered group
GSK3B_PS9		0	0.02	0.3	0.76	-0.03	0.926	0.968	Unaltered group
FOXM1	12p13.33	0.01	0.03	0.33	0.47	-0.02	0.933	0.97	Unaltered group
MYH11	16p13.11	-0.04	-0.18	2.71	1.46	0.14	0.953	0.985	Altered group
NFKB1_PS536		0	0.04	0.9	0.6	-0.04	0.957	0.985	Unaltered group
BAD_PS112		0	0.01	0.33	0.26	-0.01	0.961	0.985	Unaltered group
CDKN1B_PT198		0.01	0.02	0.25	0.23	-0.01	0.978	0.989	Unaltered group
CDKN1B_PT157		0	0	0.08	0.14	0	0.979	0.989	Unaltered group
CASP8	2q33.1	0.05	0.04	0.47	0.46	0.01	0.979	0.989	Altered group
STAT5A	17q21.2	-0.11	-0.13	1.32	0.81	0.02	0.987	0.992	Altered group
YBX1_PS102		0.03	0.02	0.33	0.23	0	0.996	0.996	Altered group

## Sheet: B7-H3
Gene	Cytoband	Altered group	Unaltered group	Altered group	Unaltered group	Log Ratio	p-Value	q-Value	Higher expression in
STK11	19p13.3	-0.06	0.01	0.02	0.23	-0.07	0.0001306	0.03	Unaltered group
CCNE1	19q12	-0.2	0.07	0.06	0.43	-0.28	0.002667	0.307	Unaltered group
PIK3R1	5q13.1	-0.19	-0.01	0.05	0.24	-0.18	0.008581	0.493	Unaltered group
PIK3R2	19p13.11	-0.19	-0.01	0.05	0.24	-0.18	0.008581	0.493	Unaltered group
XBP1	22q12.1	0.34	0.02	0.09	0.33	0.32	0.0134	0.534	Altered group
PRKAA1_PT172		-0.48	-0.04	0.12	0.5	-0.44	0.0139	0.534	Unaltered group
MYH11	16p13.11	1.19	-0.19	0.41	1.47	1.38	0.0183	0.564	Altered group
ERRFI1	1p36.23	-0.1	0.04	0.04	0.19	-0.14	0.0196	0.564	Unaltered group
PDCD4	10q25.2	0.57	-0.02	0.23	0.65	0.59	0.0405	0.987	Altered group
CHGA	14q32.12	0.27	0.02	0.12	0.27	0.25	0.0609	0.987	Altered group
ARID1A	1p36.11	-0.17	0.02	0.1	0.24	-0.2	0.0673	0.987	Unaltered group
ESR1_PS118		0.08	0.02	0.04	0.15	0.07	0.0707	0.987	Altered group
DVL3	3q27.1	-0.34	-0.01	0.17	0.3	-0.34	0.0712	0.987	Unaltered group
EIF4EBP1	8p11.23	-0.46	0.12	0.29	0.61	-0.58	0.0715	0.987	Unaltered group
CDH3	16q22.1	-0.45	0	0.23	0.35	-0.45	0.0775	0.987	Unaltered group
YWHAE	17p13.3	0.2	0.01	0.11	0.15	0.19	0.0863	0.987	Altered group
PDK1	2q31.1	0.11	0.02	0.05	0.19	0.09	0.0926	0.987	Altered group
TUBA1B	12q13.12	-1.05	-0.07	0.62	0.96	-0.98	0.11	0.987	Unaltered group
SMAD4	18q21.2	0.23	0.03	0.14	0.16	0.2	0.123	0.987	Altered group
CD274	9p24.1	-0.79	0.2	0.71	0.97	-0.99	0.134	0.987	Unaltered group
ACVRL1	12q13.13	0.31	0.05	0.19	0.24	0.26	0.135	0.987	Altered group
TFRC	3q29	-1.2	0.03	0.9	1.05	-1.23	0.141	0.987	Unaltered group
EGFR	7p11.2	-0.23	0.07	0.22	0.62	-0.29	0.144	0.987	Unaltered group
ERBB3	12q13.2	1.15	-0.02	0.89	0.44	1.16	0.153	0.987	Altered group
SQSTM1	5q35.3	-0.72	0.04	0.59	0.88	-0.75	0.154	0.987	Unaltered group
PGR	11q22.1	0.31	0.06	0.21	0.22	0.26	0.168	0.987	Altered group
FOXO3	6q21	0.1	0.04	0.05	0.16	0.06	0.182	0.987	Altered group
YBX1	1p34.2	-0.71	0.02	0.63	0.42	-0.73	0.184	0.987	Unaltered group
SERPINE1	7q22.1	-0.47	0.06	0.5	1.03	-0.53	0.2	0.987	Unaltered group
EZH2	7q36.1	0.23	-0.05	0.26	0.23	0.28	0.206	0.987	Altered group
ERBB3_PY1289		-0.07	0	0.07	0.14	-0.07	0.207	0.987	Unaltered group
AR	Xq12	0.54	0	0.52	0.21	0.55	0.208	0.987	Altered group
LCK	1p35.2	-0.35	0.02	0.37	0.38	-0.37	0.232	0.987	Unaltered group
FASN	17q25.3	0.5	0.12	0.4	0.68	0.38	0.235	0.987	Altered group
IGFBP2	2q35	-0.97	0.05	1.06	1.21	-1.02	0.236	0.987	Unaltered group
SCD	10q24.31	0.17	0.04	0.14	0.16	0.13	0.238	0.987	Altered group
CDKN1B_PT198		-0.15	0.02	0.18	0.23	-0.17	0.24	0.987	Unaltered group
RPS6KB1_PT389		0.29	-0.02	0.33	0.26	0.3	0.249	0.987	Altered group
FN1	2q35	-0.92	0	1.05	0.73	-0.91	0.27	0.987	Unaltered group
SETD2	3p21.31	0.39	0.1	0.34	0.42	0.3	0.272	0.987	Altered group
PREX1	20q13.13	-0.11	0	0.13	0.3	-0.1	0.293	0.987	Unaltered group
EIF4E	4q23	0.06	-0.01	0.09	0.24	0.07	0.303	0.987	Altered group
EIF4EBP1_PT37_T46		0.45	-0.05	0.64	0.84	0.5	0.31	0.987	Altered group
STAT3_PY705		-0.37	0	0.47	0.34	-0.37	0.311	0.987	Unaltered group
NRAS	1p13.2	0.38	0.01	0.47	0.15	0.36	0.312	0.987	Altered group
GAB2	11q14.1	-0.31	0.02	0.44	0.61	-0.33	0.317	0.987	Unaltered group
CCNE2	8q22.1	0.17	-0.01	0.24	0.2	0.18	0.331	0.987	Altered group
EEF2	19p13.3	-0.41	0.02	0.6	0.3	-0.44	0.332	0.987	Unaltered group
GATA3	10p14	0.74	0.04	0.97	0.26	0.7	0.337	0.987	Altered group
E2F1	20q11.22	0.36	0.01	0.48	0.17	0.34	0.34	0.987	Altered group
BECN1	17q21.31	-0.3	-0.01	0.42	0.21	-0.29	0.344	0.987	Unaltered group
SYK	9q22.2	-0.2	-0.02	0.25	0.57	-0.18	0.349	0.987	Unaltered group
YWHAB	20q13.12	0.31	0.03	0.4	0.18	0.28	0.349	0.987	Altered group
SMAD3	15q22.33	0.4	0.06	0.51	0.15	0.35	0.355	0.987	Altered group
MYC	8q24.21	-0.06	0.03	0.13	0.35	-0.09	0.359	0.987	Unaltered group
SMAD1	4q31.21	0.05	0.03	0.03	0.19	0.02	0.365	0.987	Altered group
TSC2_PT1462		0.38	0.04	0.51	0.32	0.34	0.368	0.987	Altered group
TYMS	18p11.32	0.26	0.03	0.35	0.27	0.23	0.38	0.987	Altered group
MAP2K1_PS217_S221		0.36	0.02	0.53	0.23	0.34	0.382	0.987	Altered group
BRCA2	13q13.1	0.13	-0.01	0.22	0.27	0.14	0.385	0.987	Altered group
PXN	12q24.23	-0.38	-0.03	0.55	0.62	-0.35	0.389	0.987	Unaltered group
MAPK14_PT180_Y182		0.38	-0.03	0.65	0.57	0.41	0.39	0.987	Altered group
BAD_PS112		0.18	0.01	0.26	0.26	0.16	0.39	0.987	Altered group
ACACA	17q12	-0.33	-0.06	0.43	0.66	-0.27	0.393	0.987	Unaltered group
IRS1	2q36.3	0.26	-0.01	0.45	0.16	0.28	0.402	0.987	Altered group
EIF4EBP1_PT70		-0.17	0.05	0.36	0.33	-0.22	0.402	0.987	Unaltered group
BCL2L11	2q13	-0.39	0.04	0.7	0.43	-0.42	0.402	0.987	Unaltered group
PEA15	1q23.2	0.23	0.04	0.32	0.37	0.19	0.405	0.987	Altered group
DIRAS3	1p31.3	0.19	0.01	0.29	0.16	0.18	0.406	0.987	Altered group
RICTOR_PT1135		0.17	0.05	0.21	0.2	0.13	0.41	0.987	Altered group
MYH9_PS1943		-0.34	-0.05	0.49	0.48	-0.29	0.411	0.987	Unaltered group
AKT1_PS473		0.37	0.09	0.49	0.84	0.28	0.419	0.987	Altered group
AKT2_PS473		0.37	0.09	0.49	0.84	0.28	0.419	0.987	Altered group
AKT3_PS473		0.37	0.09	0.49	0.84	0.28	0.419	0.987	Altered group
EGFR_PY1068		-0.23	0.12	0.6	0.68	-0.35	0.422	0.987	Unaltered group
CCNB1	5q13.2	-0.76	0	1.33	0.69	-0.76	0.427	0.987	Unaltered group
TGM2	20q11.23	-0.1	0.09	0.33	0.5	-0.19	0.428	0.987	Unaltered group
G6PD	Xq28	-0.32	0.11	0.77	0.71	-0.43	0.439	0.987	Unaltered group
MAPK1	22q11.22	-0.52	-0.04	0.9	0.47	-0.48	0.455	0.987	Unaltered group
CDKN1B	12p13.1	-0.08	0.04	0.22	0.24	-0.12	0.46	0.987	Unaltered group
ASNS	7q21.3	-0.7	0.06	1.48	0.69	-0.77	0.464	0.987	Unaltered group
ANXA7	10q22.2	0.17	0.03	0.27	0.17	0.14	0.473	0.987	Altered group
CDH2	18q12.1	-0.04	0.01	0.11	0.23	-0.06	0.478	0.987	Unaltered group
CASP8	2q33.1	0.12	0.04	0.16	0.46	0.08	0.478	0.987	Altered group
ANXA1	9q21.13	-0.43	0.05	0.96	0.61	-0.48	0.48	0.987	Unaltered group
CDKN2A	9p21.3	0.05	0.16	0.24	0.5	-0.12	0.483	0.987	Unaltered group
NFE2L2	2q31.2	0.29	0.04	0.53	0.18	0.26	0.483	0.987	Altered group
CDK1	10q21.2	0.31	0.02	0.59	0.2	0.29	0.484	0.987	Altered group
NAPSA	19q13.33	0.13	0	0.27	0.14	0.13	0.484	0.987	Altered group
RAB11A	15q22.31	0.44	0.07	0.76	0.2	0.37	0.488	0.987	Altered group
RAB11B	19p13.2	0.44	0.07	0.76	0.2	0.37	0.488	0.987	Altered group
CCND1	11q13.3	0.35	0.01	0.7	0.26	0.34	0.488	0.987	Altered group
PIK3CA	3q26.32	-0.13	0.03	0.33	0.34	-0.16	0.489	0.987	Unaltered group
ESR1	6q25.1-q25.2	0.23	0.05	0.39	0.31	0.19	0.492	0.987	Altered group
RAD50	5q31.1	0.13	-0.01	0.28	0.21	0.13	0.497	0.987	Altered group
TIGAR	12p13.32	0.23	0.04	0.42	0.22	0.2	0.499	0.987	Altered group
EGFR_PY1173		0.13	0.05	0.17	0.21	0.08	0.511	0.987	Altered group
JUN_PS73		0.16	0	0.36	0.28	0.16	0.517	0.987	Altered group
YWHAZ	8q22.3	-0.29	-0.01	0.63	0.53	-0.28	0.531	0.987	Unaltered group
PRKCD_PS664		-0.24	-0.03	0.5	0.22	-0.21	0.533	0.987	Unaltered group
MTOR	1p36.22	0.21	0	0.47	0.36	0.2	0.533	0.987	Altered group
MAPK14	6p21.31	-0.05	0.01	0.14	0.22	-0.06	0.537	0.987	Unaltered group
VHL	3p25.3	-0.95	-0.06	2.12	1.32	-0.89	0.545	0.987	Unaltered group
PRDX1	1p34.1	-0.12	0.03	0.34	0.43	-0.14	0.549	0.987	Unaltered group
CASP3	4q35.1	-0.23	0	0.58	0.26	-0.23	0.555	0.987	Unaltered group
CTLA4	2q33.2	-1.19	-0.32	2.15	1.29	-0.86	0.559	0.987	Unaltered group
PCNA	20p12.3	-0.33	-0.02	0.79	0.33	-0.31	0.561	0.987	Unaltered group
TP53	17p13.1	-0.55	0.04	1.5	0.51	-0.59	0.563	0.987	Unaltered group
EEF2K	16p12.2	-0.32	-0.1	0.57	0.53	-0.23	0.567	0.987	Unaltered group
SRC_PY527		0.58	-0.04	1.62	0.61	0.62	0.575	0.987	Altered group
SRC	20q11.23	0.34	0.05	0.81	0.28	0.3	0.589	0.987	Altered group
RICTOR	5p13.1	0.39	0.07	0.86	0.82	0.32	0.589	0.987	Altered group
RPS6KA1	1p36.11	0.22	0.05	0.46	0.27	0.17	0.591	0.987	Altered group
LCN2	9q34.11	-0.53	0.07	1.67	1.25	-0.61	0.595	0.987	Unaltered group
MAP2K1	15q22.31	-0.08	0.03	0.31	0.3	-0.11	0.597	0.987	Unaltered group
SHC1_PY317		0.18	0.02	0.46	0.25	0.17	0.601	0.987	Altered group
ITGA2	5q11.2	-0.18	0.05	0.63	0.51	-0.22	0.603	0.987	Unaltered group
HSPA1A	6p21.33	0.41	0.1	0.89	0.74	0.31	0.608	0.987	Altered group
MTOR_PS2448		0.01	-0.03	0.12	0.29	0.04	0.608	0.987	Altered group
FOXM1	12p13.33	-0.23	0.03	0.77	0.47	-0.27	0.61	0.987	Unaltered group
ARAF_PS299		-0.03	0.12	0.42	0.39	-0.14	0.611	0.987	Unaltered group
MAPK9	5q35.3	-0.12	0.03	0.46	0.31	-0.16	0.614	0.987	Unaltered group
PTEN	10q23.31	0.28	-0.01	0.85	0.42	0.29	0.615	0.987	Altered group
INPP4B	4q31.21	0.81	0.06	2.23	0.43	0.75	0.618	0.987	Altered group
TP53BP1	15q15.3	0.25	-0.08	0.98	0.64	0.33	0.62	0.987	Altered group
CDKN1B_PT157		-0.06	0	0.17	0.14	-0.06	0.621	0.987	Unaltered group
EIF4EBP1_PS65		-0.11	0.01	0.35	0.26	-0.12	0.622	0.987	Unaltered group
PRKCB_PS660		0.3	0.01	0.88	0.49	0.29	0.623	0.987	Altered group
RPS6_PS235_S236		0.35	0	1.03	0.64	0.34	0.624	0.987	Altered group
GSK3A	19q13.2	-0.16	0.02	0.52	0.27	-0.17	0.624	0.987	Unaltered group
GSK3B	3q13.33	-0.16	0.02	0.52	0.27	-0.17	0.624	0.987	Unaltered group
PRKAA1	5p13.1	0.31	0.09	0.65	0.25	0.22	0.626	0.987	Altered group
BID	22q11.21	0.19	0.05	0.4	0.17	0.13	0.626	0.987	Altered group
CASP9	1p36.21	-0.04	-0.01	0.1	0.16	-0.03	0.628	0.987	Unaltered group
MSH6	2p16.3	-0.29	0.05	1.04	0.64	-0.34	0.631	0.987	Unaltered group
ERBB2_PY1248		0.2	0.07	0.41	0.4	0.13	0.631	0.987	Altered group
RAD51	15q15.1	0.09	-0.03	0.39	0.26	0.12	0.635	0.987	Altered group
MET	7q31	0.26	0.14	0.38	0.56	0.12	0.636	0.987	Altered group
BCL2L1	20q11.21	0.16	0.02	0.45	0.24	0.14	0.636	0.987	Altered group
NKX2-1	14q13.3	-0.35	0.11	1.49	1.25	-0.45	0.651	0.987	Unaltered group
COL6A1	21q22.3	0.43	0.08	1.17	0.46	0.35	0.655	0.987	Altered group
WWTR1	3q25.1	0.19	0.04	0.5	0.22	0.15	0.659	0.987	Altered group
CHEK2_PT68		-0.09	0.02	0.37	0.19	-0.11	0.662	0.987	Unaltered group
NRG1	8p12	0.2	0.02	0.62	0.3	0.18	0.663	0.987	Altered group
AKT1_PT308		0.39	0.14	0.86	0.68	0.25	0.665	0.987	Altered group
AKT2_PT308		0.39	0.14	0.86	0.68	0.25	0.665	0.987	Altered group
AKT3_PT308		0.39	0.14	0.86	0.68	0.25	0.665	0.987	Altered group
CAV1	7q31.2	0.53	0.15	1.31	0.99	0.38	0.667	0.987	Altered group
CASP7	10q25.3	-0.18	0.04	0.77	0.76	-0.22	0.668	0.987	Unaltered group
MSH2	2p21-p16.3	-0.3	0	1.13	0.49	-0.3	0.693	0.987	Unaltered group
RPS6KB1	17q23.1	0.02	-0.05	0.28	0.38	0.07	0.702	0.987	Altered group
RPS6_PS240_S244		0.35	-0.04	1.55	0.8	0.39	0.703	0.987	Altered group
KIT	4q12	0.33	0.13	0.81	0.69	0.2	0.711	0.987	Altered group
SYP	Xp11.23	-0.07	0.12	0.76	0.78	-0.18	0.719	0.987	Unaltered group
ERCC1	19q13.32	0.05	0.01	0.18	0.34	0.04	0.722	0.987	Altered group
BCL2	18q21.33	-0.08	0.08	0.68	0.56	-0.16	0.725	0.987	Unaltered group
MAPK1_PT202_Y204		0.26	0.05	0.92	0.55	0.21	0.73	0.987	Altered group
MAPK3_PT202_Y204		0.26	0.05	0.92	0.55	0.21	0.73	0.987	Altered group
AKT1S1_PT246		0.06	0	0.27	0.26	0.06	0.739	0.987	Altered group
YAP1_PS127		-0.12	-0.04	0.37	0.54	-0.08	0.743	0.987	Unaltered group
NF2	22q12.2	0.14	0.03	0.53	0.33	0.11	0.746	0.987	Altered group
CHEK1_PS345		-0.12	0	0.56	0.15	-0.12	0.749	0.987	Unaltered group
RAB25	1q22	0.17	-0.02	0.91	0.4	0.19	0.754	0.987	Altered group
SRSF1	17q22	0.09	0.03	0.3	0.18	0.06	0.761	0.987	Altered group
NDRG1_PT346		-0.16	0.01	0.85	1.4	-0.17	0.764	0.987	Unaltered group
SNAI1	20q13.13	0.22	0.13	0.45	0.59	0.08	0.773	0.987	Altered group
CTNNB1	3p22.1	-0.51	-0.19	1.67	0.79	-0.32	0.774	0.987	Unaltered group
PECAM1	17q23.3	0.07	0.03	0.16	0.27	0.03	0.775	0.987	Altered group
KDR	4q12	0.14	0	0.78	0.43	0.15	0.777	0.987	Altered group
PRKCA_PS657		0.08	0	0.45	0.32	0.08	0.789	0.987	Altered group
NOTCH1	9q34.3	0.08	0.03	0.32	0.24	0.06	0.789	0.987	Altered group
RB1	13q14.2	-0.01	0.02	0.17	0.33	-0.03	0.791	0.987	Unaltered group
ACACA_PS79		0.05	0.02	0.17	0.54	0.03	0.794	0.987	Altered group
ACACB_PS79		0.05	0.02	0.17	0.54	0.03	0.794	0.987	Altered group
PARP1	1q42.12	0.06	-0.01	0.4	0.2	0.07	0.799	0.987	Altered group
STMN1	1p36.11	-0.07	0.01	0.48	0.23	-0.08	0.801	0.987	Unaltered group
PDK1_PS241		-0.05	0.04	0.54	0.22	-0.09	0.802	0.987	Unaltered group
STAT5A	17q21.2	-0.01	-0.13	0.82	0.81	0.13	0.815	0.987	Altered group
ERBB2	17q12	0.28	0.04	1.57	0.56	0.24	0.815	0.987	Altered group
CHEK1	11q24.2	-0.04	0.01	0.36	0.32	-0.05	0.822	0.987	Unaltered group
TSC2	16p13.3	-0.26	-0.14	0.8	0.49	-0.12	0.823	0.987	Unaltered group
GSK3A_PS9		-0.16	0.03	1.24	0.75	-0.18	0.823	0.987	Unaltered group
GSK3B_PS9		-0.16	0.03	1.24	0.75	-0.18	0.823	0.987	Unaltered group
GAPDH	12p13.31	-0.05	0.11	1.12	1.07	-0.16	0.827	0.987	Unaltered group
BAK1	6p21.31	0	0.03	0.2	0.18	-0.03	0.835	0.987	Unaltered group
ATM	11q22.3	-0.3	-0.16	1.01	0.78	-0.14	0.835	0.987	Unaltered group
CLDN7	17p13.1	0.37	0.13	1.89	0.73	0.24	0.845	0.987	Altered group
MACC1	7p21.1	0.07	-0.03	0.79	0.41	0.1	0.849	0.987	Altered group
RPTOR	17q25.3	-0.01	0.05	0.5	0.34	-0.06	0.856	0.987	Unaltered group
BAP1	3p21.1	0.02	-0.05	0.62	0.39	0.07	0.863	0.987	Altered group
MET_PY1235		0.02	0	0.15	0.12	0.02	0.865	0.987	Altered group
XRCC1	19q13.31	-0.08	-0.04	0.38	0.25	-0.04	0.869	0.987	Unaltered group
PRKCA	17q24.2	0.05	0	0.53	0.32	0.05	0.875	0.987	Altered group
BRAF	7q34	0.04	-0.05	0.87	0.63	0.09	0.878	0.987	Altered group
GSK3A_PS21_S9		0	0.08	0.85	0.63	-0.08	0.882	0.987	Unaltered group
GSK3B_PS21_S9		0	0.08	0.85	0.63	-0.08	0.882	0.987	Unaltered group
RPS6	9p22.1	-0.03	-0.1	0.75	0.43	0.07	0.89	0.987	Altered group
BAX	19q13.33	0.06	0.04	0.17	0.35	0.02	0.89	0.987	Altered group
KEAP1	19p13.2	0.24	0.18	0.67	0.92	0.06	0.891	0.987	Altered group
MRE11	11q21	0.04	0.02	0.32	0.18	0.03	0.894	0.987	Altered group
DIABLO	12q24.31	-0.02	0.02	0.41	0.39	-0.04	0.896	0.987	Unaltered group
RAF1_PS338		0.03	0.04	0.14	0.16	-0.01	0.896	0.987	Unaltered group
MAPK8_PT183		0	0.02	0.14	0.18	-0.01	0.897	0.987	Unaltered group
RB1_PS807_S811		0.08	0.01	0.82	0.67	0.07	0.898	0.987	Altered group
PEA15_PS116		0.01	0.03	0.2	0.41	-0.02	0.899	0.987	Unaltered group
AXL	19q13.2	-0.02	0.03	0.56	0.23	-0.04	0.903	0.987	Unaltered group
NFKB1_PS536		0.14	0.04	1.26	0.59	0.1	0.905	0.987	Altered group
CHEK2	22q12.1	-0.07	0.01	0.99	0.42	-0.08	0.906	0.987	Unaltered group
PDCD1	2q37.3	0.03	0.05	0.31	0.53	-0.02	0.906	0.987	Unaltered group
RPS6KA1_PT359_S363		0.03	-0.01	0.41	0.21	0.03	0.907	0.987	Altered group
RET_PY905		-0.03	-0.01	0.26	0.28	-0.02	0.912	0.987	Unaltered group
FOXO3_PS318_S321		0.05	0.04	0.24	0.2	0.02	0.919	0.987	Altered group
KRT5	12q13.13	0.08	0.06	0.33	0.49	0.02	0.92	0.987	Altered group
RAF1	3p25.2	0.06	0.05	0.19	0.2	0.01	0.921	0.987	Altered group
XRCC5	2q35	-0.1	-0.04	1.14	0.52	-0.06	0.931	0.987	Unaltered group
TSC1	9q34	-0.16	-0.12	0.83	0.53	-0.05	0.934	0.987	Unaltered group
SRC_PY416		0.07	0.03	0.83	0.57	0.04	0.938	0.987	Altered group
PARK7	1p36.23	0.06	0.04	0.48	0.26	0.02	0.944	0.987	Altered group
RBM15	1p13.3	-0.04	-0.08	0.88	0.56	0.04	0.949	0.987	Altered group
YBX1_PS102		0.04	0.02	0.29	0.23	0.01	0.953	0.987	Altered group
YAP1	11q22.1	0.04	0.05	0.41	0.32	-0.01	0.958	0.987	Unaltered group
CDKN1A	6p21.2	-0.03	-0.03	0.17	0.55	-0.01	0.959	0.987	Unaltered group
MS4A1	11q12.2	-0.04	-0.05	0.23	0.18	0.01	0.969	0.987	Altered group
AKT1	14q32.33	-0.11	-0.13	0.95	0.63	0.02	0.972	0.987	Altered group
AKT2	19q13.2	-0.11	-0.13	0.95	0.63	0.02	0.972	0.987	Altered group
AKT3	1q43-q44	-0.11	-0.13	0.95	0.63	0.02	0.972	0.987	Altered group
ETS1	11q24.3	0.03	0.04	0.2	0.22	0	0.974	0.987	Unaltered group
BIRC2	11q22.2	0.04	0.05	0.34	0.19	0	0.984	0.992	Unaltered group
TP63	3q28	-0.02	-0.01	1.45	0.72	-0.01	0.994	0.995	Unaltered group
CDH1	16q22.1	-0.17	-0.16	2.33	0.93	-0.01	0.995	0.995	Unaltered group

## Sheet: B7-H4
Gene	Cytoband	Altered group	Unaltered group	Altered group	Unaltered group	Log Ratio	p-Value	q-Value	Higher expression in
CDH1	16q22.1	0.29	-0.18	0.34	0.95	0.48	0.0002499	0.0585	Altered group
ESR1	6q25.1-q25.2	-0.13	0.06	0.15	0.31	-0.18	0.00106	0.115	Unaltered group
YWHAB	20q13.12	-0.08	0.03	0.1	0.18	-0.11	0.001471	0.115	Unaltered group
HSPA1A	6p21.33	-0.23	0.12	0.35	0.75	-0.34	0.004807	0.281	Unaltered group
ACVRL1	12q13.13	-0.07	0.06	0.13	0.25	-0.12	0.00689	0.322	Unaltered group
MAPK8_PT183		-0.06	0.02	0.08	0.18	-0.07	0.009636	0.366	Unaltered group
RAD51	15q15.1	-0.21	-0.02	0.24	0.26	-0.19	0.014	0.366	Unaltered group
EIF4G1	3q27.1	0.18	-0.37	0.48	0.93	0.55	0.0146	0.366	Altered group
CASP8	2q33.1	-0.09	0.04	0.15	0.47	-0.13	0.0157	0.366	Unaltered group
FOXO3	6q21	-0.04	0.04	0.1	0.16	-0.08	0.0191	0.366	Unaltered group
PGR	11q22.1	-0.02	0.06	0.11	0.22	-0.09	0.0195	0.366	Unaltered group
FASN	17q25.3	0.51	0.1	0.54	0.68	0.41	0.0204	0.366	Altered group
BIRC2	11q22.2	-0.03	0.05	0.1	0.19	-0.07	0.0206	0.366	Unaltered group
PREX1	20q13.13	-0.16	0	0.21	0.3	-0.16	0.0219	0.366	Unaltered group
SMAD4	18q21.2	-0.04	0.04	0.1	0.16	-0.07	0.0257	0.4	Unaltered group
CTNNB1	3p22.1	0.19	-0.21	0.57	0.8	0.4	0.0298	0.417	Altered group
MAP2K1_PS217_S221		-0.1	0.03	0.18	0.24	-0.12	0.0303	0.417	Unaltered group
PECAM1	17q23.3	-0.06	0.04	0.14	0.27	-0.1	0.0343	0.437	Unaltered group
PARK7	1p36.23	-0.1	0.04	0.22	0.26	-0.14	0.0367	0.437	Unaltered group
SMAD1	4q31.21	0.11	0.03	0.12	0.19	0.08	0.0374	0.437	Altered group
SETD2	3p21.31	-0.05	0.11	0.24	0.42	-0.16	0.0393	0.437	Unaltered group
ACACA_PS79		0.3	0	0.47	0.54	0.3	0.0431	0.438	Altered group
ACACB_PS79		0.3	0	0.47	0.54	0.3	0.0431	0.438	Altered group
MET	7q31	-0.04	0.15	0.3	0.57	-0.19	0.0512	0.471	Unaltered group
RPS6KA1_PT359_S363		-0.09	0	0.14	0.21	-0.09	0.0527	0.471	Unaltered group
MSH6	2p16.3	0.33	0.04	0.49	0.64	0.29	0.0542	0.471	Altered group
MAPK14_PT180_Y182		-0.42	-0.01	0.68	0.56	-0.41	0.0546	0.471	Unaltered group
DVL3	3q27.1	0.18	-0.02	0.33	0.3	0.19	0.0572	0.471	Altered group
RAF1	3p25.2	0.11	0.05	0.09	0.2	0.06	0.0593	0.471	Altered group
NRAS	1p13.2	-0.05	0.02	0.12	0.16	-0.07	0.0635	0.471	Unaltered group
RAB11A	15q22.31	0	0.08	0.13	0.22	-0.08	0.0644	0.471	Unaltered group
RAB11B	19p13.2	0	0.08	0.13	0.22	-0.08	0.0644	0.471	Unaltered group
SNAI1	20q13.13	-0.05	0.14	0.32	0.6	-0.19	0.0697	0.487	Unaltered group
SQSTM1	5q35.3	0.43	0.01	0.76	0.88	0.42	0.0722	0.487	Altered group
KEAP1	19p13.2	-0.54	0.2	0.7	0.91	-0.74	0.0762	0.487	Unaltered group
CHEK2	22q12.1	0.16	0	0.29	0.43	0.16	0.0773	0.487	Altered group
ETS1	11q24.3	-0.05	0.04	0.17	0.23	-0.09	0.0782	0.487	Unaltered group
BCL2	18q21.33	-0.11	0.08	0.35	0.57	-0.19	0.0795	0.487	Unaltered group
RICTOR_PT1135		-0.03	0.05	0.15	0.2	-0.08	0.0811	0.487	Unaltered group
TFRC	3q29	0.5	0	0.98	1.06	0.5	0.096	0.503	Altered group
PTEN	10q23.31	0.15	-0.01	0.31	0.43	0.16	0.0973	0.503	Altered group
CCND1	11q13.3	-0.11	0.02	0.24	0.27	-0.12	0.0977	0.503	Unaltered group
MAPK1_PT202_Y204		-0.15	0.07	0.42	0.56	-0.21	0.1	0.503	Unaltered group
MAPK3_PT202_Y204		-0.15	0.07	0.42	0.56	-0.21	0.1	0.503	Unaltered group
TUBA1B	12q13.12	0.26	-0.1	0.71	0.96	0.36	0.101	0.503	Altered group
PIK3R1	5q13.1	-0.1	-0.01	0.19	0.25	-0.09	0.101	0.503	Unaltered group
PIK3R2	19p13.11	-0.1	-0.01	0.19	0.25	-0.09	0.101	0.503	Unaltered group
EIF4EBP1_PS65		0.09	0.01	0.16	0.26	0.08	0.106	0.503	Altered group
CCNB1	5q13.2	0.19	-0.01	0.4	0.71	0.2	0.111	0.503	Altered group
RPS6_PS235_S236		-0.21	0.01	0.45	0.65	-0.22	0.112	0.503	Unaltered group
KIT	4q12	-0.04	0.13	0.36	0.7	-0.18	0.113	0.503	Unaltered group
FN1	2q35	0.32	-0.03	0.72	0.74	0.34	0.116	0.503	Altered group
PEA15	1q23.2	-0.05	0.05	0.2	0.37	-0.1	0.117	0.503	Unaltered group
ACACA	17q12	0.22	-0.08	0.63	0.66	0.3	0.121	0.503	Altered group
MRE11	11q21	-0.05	0.02	0.15	0.18	-0.07	0.122	0.503	Unaltered group
SHC1_PY317		0.13	0.01	0.26	0.25	0.12	0.124	0.503	Altered group
LCK	1p35.2	-0.14	0.02	0.35	0.38	-0.16	0.124	0.503	Unaltered group
PRKAA1_PT172		0.1	-0.05	0.32	0.5	0.15	0.125	0.503	Altered group
GATA3	10p14	-0.01	0.05	0.12	0.29	-0.06	0.137	0.542	Unaltered group
XRCC5	2q35	0.13	-0.05	0.38	0.53	0.17	0.139	0.543	Altered group
TP53BP1	15q15.3	0.1	-0.09	0.43	0.65	0.19	0.144	0.551	Altered group
CDH2	18q12.1	-0.07	0.01	0.18	0.23	-0.08	0.146	0.551	Unaltered group
SYP	Xp11.23	-0.34	0.12	0.58	0.78	-0.46	0.149	0.553	Unaltered group
E2F1	20q11.22	-0.08	0.02	0.13	0.19	-0.1	0.162	0.585	Unaltered group
PIK3CA	3q26.32	-0.02	0.04	0.13	0.34	-0.06	0.163	0.585	Unaltered group
GSK3A	19q13.2	0.12	0.01	0.26	0.27	0.11	0.17	0.587	Altered group
GSK3B	3q13.33	0.12	0.01	0.26	0.27	0.11	0.17	0.587	Altered group
IGFBP2	2q35	0.54	0.02	1.28	1.21	0.52	0.173	0.587	Altered group
BCL2L11	2q13	-0.08	0.04	0.28	0.44	-0.12	0.173	0.587	Unaltered group
AKT1	14q32.33	0.1	-0.14	0.62	0.63	0.24	0.193	0.626	Altered group
AKT2	19q13.2	0.1	-0.14	0.62	0.63	0.24	0.193	0.626	Altered group
AKT3	1q43-q44	0.1	-0.14	0.62	0.63	0.24	0.193	0.626	Altered group
RPS6KB1_PT389		-0.1	-0.01	0.23	0.27	-0.09	0.2	0.636	Unaltered group
RB1_PS807_S811		0.2	0.01	0.51	0.67	0.2	0.202	0.636	Altered group
YAP1	11q22.1	-0.02	0.06	0.21	0.33	-0.08	0.205	0.636	Unaltered group
CTLA4	2q33.2	-0.07	-0.34	0.38	1.31	0.27	0.206	0.636	Altered group
COPS5	8q13.1	-0.02	0.05	0.12	0.2	-0.06	0.212	0.637	Unaltered group
STMN1	1p36.11	-0.06	0.01	0.19	0.24	-0.07	0.212	0.637	Unaltered group
TSC2	16p13.3	-0.01	-0.15	0.39	0.49	0.14	0.228	0.677	Altered group
BRAF	7q34	0.16	-0.05	0.61	0.63	0.22	0.233	0.681	Altered group
NDRG1_PT346		0.49	-0.01	1.43	1.4	0.5	0.241	0.696	Altered group
XRCC1	19q13.31	0.05	-0.04	0.26	0.25	0.09	0.254	0.717	Altered group
SRSF1	17q22	-0.01	0.03	0.12	0.19	-0.04	0.254	0.717	Unaltered group
EIF4EBP1_PT70		0.13	0.05	0.24	0.34	0.08	0.258	0.717	Altered group
KRT5	12q13.13	-0.08	0.06	0.24	0.49	-0.14	0.269	0.733	Unaltered group
PRKCD_PS664		0.02	-0.03	0.16	0.22	0.05	0.269	0.733	Altered group
PEA15_PS116		-0.04	0.03	0.22	0.42	-0.07	0.274	0.736	Unaltered group
MAPK14	6p21.31	-0.05	0.01	0.18	0.22	-0.06	0.278	0.738	Unaltered group
BAK1	6p21.31	-0.02	0.03	0.15	0.18	-0.05	0.281	0.738	Unaltered group
YWHAZ	8q22.3	0.1	-0.02	0.37	0.53	0.12	0.288	0.748	Altered group
BID	22q11.21	0.02	0.06	0.1	0.18	-0.03	0.294	0.754	Unaltered group
DIRAS3	1p31.3	-0.03	0.02	0.15	0.16	-0.05	0.298	0.754	Unaltered group
CDH3	16q22.1	0.1	-0.01	0.35	0.35	0.11	0.3	0.754	Altered group
EZH2	7q36.1	0.07	-0.05	0.22	0.24	0.11	0.314	0.765	Altered group
ASNS	7q21.3	0.23	0.05	0.6	0.7	0.18	0.317	0.765	Altered group
PXN	12q24.23	0.13	-0.04	0.58	0.62	0.17	0.319	0.765	Altered group
RAF1_PS338		0	0.04	0.15	0.16	-0.04	0.32	0.765	Unaltered group
RPS6KB1	17q23.1	0.06	-0.05	0.36	0.38	0.11	0.32	0.765	Altered group
CDKN1B_PT157		0.05	0	0.19	0.13	0.06	0.324	0.765	Altered group
EGFR	7p11.2	0.29	0.05	0.84	0.6	0.24	0.338	0.791	Altered group
ERBB2	17q12	0.15	0.03	0.43	0.58	0.12	0.351	0.794	Altered group
CDKN1B	12p13.1	-0.01	0.04	0.17	0.24	-0.05	0.354	0.794	Unaltered group
MTOR	1p36.22	0.08	0	0.28	0.36	0.08	0.356	0.794	Altered group
MACC1	7p21.1	0.16	-0.03	0.41	0.42	0.19	0.359	0.794	Altered group
ITGA2	5q11.2	0.19	0.04	0.57	0.5	0.15	0.363	0.794	Altered group
TSC1	9q34	0.03	-0.12	0.59	0.53	0.16	0.364	0.794	Altered group
RB1	13q14.2	-0.01	0.03	0.12	0.34	-0.03	0.37	0.794	Unaltered group
BAP1	3p21.1	0.05	-0.05	0.41	0.39	0.11	0.374	0.794	Altered group
YAP1_PS127		-0.12	-0.04	0.33	0.55	-0.09	0.374	0.794	Unaltered group
ANXA7	10q22.2	0	0.03	0.11	0.18	-0.03	0.375	0.794	Unaltered group
CCNE2	8q22.1	0.04	-0.01	0.19	0.2	0.05	0.388	0.794	Altered group
KDR	4q12	0.09	0	0.37	0.44	0.09	0.389	0.794	Altered group
STK11	19p13.3	-0.04	0.01	0.23	0.23	-0.06	0.391	0.794	Unaltered group
ERCC1	19q13.32	0.05	0.01	0.15	0.34	0.04	0.392	0.794	Altered group
RICTOR	5p13.1	-0.06	0.08	0.54	0.83	-0.14	0.394	0.794	Unaltered group
SRC_PY527		-0.18	-0.03	0.59	0.62	-0.15	0.395	0.794	Unaltered group
NF2	22q12.2	0.15	0.03	0.5	0.33	0.12	0.397	0.794	Altered group
VHL	3p25.3	0.23	-0.08	1.26	1.33	0.31	0.403	0.8	Altered group
ERBB3_PY1289		0.03	0	0.14	0.14	0.03	0.411	0.808	Altered group
NKX2-1	14q13.3	0.38	0.09	1.21	1.25	0.29	0.417	0.813	Altered group
CAV1	7q31.2	0.28	0.15	0.56	1.01	0.14	0.425	0.821	Altered group
ANXA1	9q21.13	-0.07	0.05	0.52	0.62	-0.12	0.434	0.826	Unaltered group
DIABLO	12q24.31	-0.07	0.02	0.38	0.39	-0.09	0.437	0.826	Unaltered group
AR	Xq12	0.04	0	0.17	0.22	0.04	0.441	0.826	Altered group
ERRFI1	1p36.23	0.01	0.03	0.1	0.19	-0.02	0.451	0.826	Unaltered group
EIF4E	4q23	-0.06	-0.01	0.24	0.24	-0.05	0.456	0.826	Unaltered group
CHEK2_PT68		-0.01	0.02	0.14	0.19	-0.03	0.457	0.826	Unaltered group
RPS6KA1	1p36.11	0.1	0.05	0.25	0.27	0.05	0.458	0.826	Altered group
TYMS	18p11.32	-0.08	0.04	0.32	0.28	-0.12	0.461	0.826	Unaltered group
YWHAE	17p13.3	-0.01	0.01	0.12	0.15	-0.03	0.462	0.826	Unaltered group
RPS6_PS240_S244		-0.17	-0.03	0.64	0.81	-0.14	0.464	0.826	Unaltered group
MAPK9	5q35.3	-0.01	0.03	0.23	0.31	-0.05	0.469	0.826	Unaltered group
FOXO3_PS318_S321		0.01	0.04	0.13	0.2	-0.03	0.471	0.826	Unaltered group
NOTCH1	9q34.3	0.07	0.03	0.2	0.24	0.04	0.473	0.826	Altered group
RAD50	5q31.1	-0.06	0	0.27	0.21	-0.06	0.478	0.826	Unaltered group
GAPDH	12p13.31	0.23	0.11	0.58	1.08	0.12	0.485	0.826	Altered group
CASP7	10q25.3	-0.08	0.04	0.62	0.77	-0.13	0.488	0.826	Unaltered group
RAB25	1q22	-0.07	-0.01	0.26	0.41	-0.05	0.49	0.826	Unaltered group
SERPINE1	7q22.1	0.25	0.05	1	1.03	0.2	0.491	0.826	Altered group
SCD	10q24.31	0.06	0.04	0.1	0.16	0.02	0.499	0.834	Altered group
BRCA2	13q13.1	-0.07	-0.01	0.21	0.27	-0.07	0.515	0.854	Unaltered group
CTNNA1	5q31.2	0.04	0.01	0.1	0.16	0.03	0.523	0.862	Altered group
NRG1	8p12	0.1	0.02	0.46	0.29	0.08	0.539	0.881	Altered group
IRS1	2q36.3	-0.03	-0.01	0.14	0.17	-0.02	0.554	0.9	Unaltered group
ADAR	1q21.3	0.01	-0.02	0.13	0.15	0.03	0.566	0.914	Altered group
PDCD1	2q37.3	0.22	0.05	0.62	0.53	0.17	0.574	0.916	Altered group
EIF4EBP1_PT37_T46		0.07	-0.05	0.7	0.84	0.11	0.578	0.916	Altered group
PRDX1	1p34.1	-0.05	0.03	0.49	0.42	-0.08	0.585	0.916	Unaltered group
TP63	3q28	0.17	-0.02	0.69	0.73	0.18	0.586	0.916	Altered group
RBM15	1p13.3	0	-0.08	0.51	0.56	0.08	0.587	0.916	Altered group
MET_PY1235		0.02	0	0.09	0.13	0.01	0.598	0.918	Altered group
EGFR_PY1068		0.26	0.11	0.99	0.67	0.15	0.6	0.918	Altered group
EEF2K	16p12.2	-0.04	-0.1	0.43	0.54	0.06	0.603	0.918	Altered group
FOXM1	12p13.33	0.08	0.03	0.37	0.47	0.06	0.604	0.918	Altered group
G6PD	Xq28	0.19	0.1	0.64	0.71	0.09	0.619	0.921	Altered group
AXL	19q13.2	-0.02	0.03	0.18	0.24	-0.04	0.629	0.921	Unaltered group
EGFR_PY1173		0.1	0.05	0.36	0.2	0.05	0.64	0.921	Altered group
CDKN1B_PT198		-0.01	0.02	0.24	0.23	-0.03	0.641	0.921	Unaltered group
ARAF_PS299		0.07	0.12	0.35	0.39	-0.05	0.641	0.921	Unaltered group
GAB2	11q14.1	-0.05	0.02	0.55	0.61	-0.07	0.655	0.921	Unaltered group
MYH9_PS1943		0	-0.06	0.46	0.48	0.06	0.661	0.921	Altered group
RPTOR	17q25.3	0.08	0.05	0.27	0.34	0.03	0.661	0.921	Altered group
AKT1_PS473		0.19	0.09	0.81	0.84	0.1	0.662	0.921	Altered group
AKT2_PS473		0.19	0.09	0.81	0.84	0.1	0.662	0.921	Altered group
AKT3_PS473		0.19	0.09	0.81	0.84	0.1	0.662	0.921	Altered group
RPS6	9p22.1	-0.14	-0.09	0.39	0.44	-0.05	0.671	0.921	Unaltered group
YBX1_PS102		0.04	0.02	0.12	0.24	0.01	0.671	0.921	Altered group
ATM	11q22.3	-0.25	-0.16	0.77	0.78	-0.09	0.675	0.921	Unaltered group
CASP3	4q35.1	0.07	-0.01	0.4	0.26	0.08	0.679	0.921	Altered group
CDKN1A	6p21.2	-0.07	-0.03	0.41	0.55	-0.05	0.689	0.921	Unaltered group
CDKN2A	9p21.3	0.08	0.16	0.42	0.5	-0.08	0.691	0.921	Unaltered group
TP53	17p13.1	0.07	0.04	0.33	0.53	0.04	0.7	0.921	Altered group
PARP1	1q42.12	0.04	-0.01	0.26	0.2	0.05	0.703	0.921	Altered group
ERBB3	12q13.2	0.03	-0.01	0.34	0.46	0.04	0.717	0.921	Altered group
NAPSA	19q13.33	0.03	0	0.18	0.14	0.03	0.719	0.921	Altered group
BECN1	17q21.31	-0.03	-0.01	0.21	0.21	-0.02	0.725	0.921	Unaltered group
CHGA	14q32.12	0.05	0.02	0.2	0.27	0.03	0.733	0.921	Altered group
SRC	20q11.23	0.02	0.05	0.28	0.28	-0.03	0.734	0.921	Unaltered group
MAPK1	22q11.22	0.01	-0.05	0.63	0.47	0.06	0.735	0.921	Altered group
SRC_PY416		-0.02	0.03	0.6	0.57	-0.06	0.739	0.921	Unaltered group
EEF2	19p13.3	0.03	0.02	0.15	0.31	0.01	0.743	0.921	Altered group
CASP9	1p36.21	-0.03	-0.01	0.15	0.16	-0.02	0.745	0.921	Unaltered group
RET_PY905		-0.05	-0.01	0.28	0.28	-0.04	0.755	0.921	Unaltered group
PRKCA_PS657		-0.02	0	0.28	0.32	-0.03	0.758	0.921	Unaltered group
GSK3A_PS21_S9		0.15	0.07	0.87	0.62	0.08	0.758	0.921	Altered group
GSK3B_PS21_S9		0.15	0.07	0.87	0.62	0.08	0.758	0.921	Altered group
CD274	9p24.1	-0.02	0.19	1.37	0.97	-0.2	0.758	0.921	Unaltered group
TGM2	20q11.23	0.05	0.08	0.38	0.51	-0.03	0.759	0.921	Unaltered group
CDK1	10q21.2	0.03	0.02	0.14	0.21	0.01	0.762	0.921	Altered group
BCL2L1	20q11.21	0.03	0.02	0.2	0.24	0.02	0.762	0.921	Altered group
LCN2	9q34.11	0.3	0.06	1.65	1.25	0.24	0.763	0.921	Altered group
XBP1	22q12.1	-0.01	0.02	0.34	0.33	-0.03	0.769	0.921	Unaltered group
PRKCA	17q24.2	0.02	0	0.34	0.32	0.03	0.772	0.921	Altered group
AKT1S1_PT246		-0.02	0	0.26	0.26	-0.02	0.781	0.921	Unaltered group
PCNA	20p12.3	-0.01	-0.02	0.17	0.34	0.01	0.782	0.921	Altered group
GSK3A_PS9		-0.03	0.03	0.75	0.76	-0.06	0.783	0.921	Unaltered group
GSK3B_PS9		-0.03	0.03	0.75	0.76	-0.06	0.783	0.921	Unaltered group
PDCD4	10q25.2	-0.07	-0.02	0.7	0.65	-0.05	0.788	0.921	Unaltered group
AKT1_PT308		0.09	0.14	0.72	0.68	-0.05	0.791	0.921	Unaltered group
AKT2_PT308		0.09	0.14	0.72	0.68	-0.05	0.791	0.921	Unaltered group
AKT3_PT308		0.09	0.14	0.72	0.68	-0.05	0.791	0.921	Unaltered group
TSC2_PT1462		0.06	0.04	0.31	0.32	0.02	0.809	0.928	Altered group
CCNE1	19q12	0.1	0.07	0.53	0.43	0.03	0.825	0.928	Altered group
SYK	9q22.2	0.01	-0.02	0.6	0.57	0.04	0.829	0.928	Altered group
MSH2	2p21-p16.3	0.02	0	0.32	0.5	0.02	0.831	0.928	Altered group
STAT5A	17q21.2	-0.09	-0.13	0.8	0.81	0.05	0.834	0.928	Altered group
SMAD3	15q22.33	0.07	0.06	0.11	0.16	0.01	0.837	0.928	Altered group
CHEK1_PS345		0	0	0.09	0.16	0.01	0.837	0.928	Altered group
MYC	8q24.21	0.01	0.03	0.28	0.35	-0.02	0.837	0.928	Unaltered group
WWTR1	3q25.1	0.05	0.04	0.16	0.23	0.01	0.838	0.928	Altered group
NFE2L2	2q31.2	0	0.04	0.38	0.19	-0.04	0.839	0.928	Unaltered group
ERBB2_PY1248		0.09	0.07	0.39	0.4	0.02	0.841	0.928	Altered group
ESR1_PS118		0.02	0.02	0.16	0.15	0.01	0.851	0.928	Altered group
STAT3_PY705		-0.02	0	0.38	0.34	-0.02	0.851	0.928	Unaltered group
EIF4EBP1	8p11.23	0.09	0.11	0.3	0.62	-0.02	0.853	0.928	Unaltered group
COL6A1	21q22.3	0.07	0.09	0.37	0.47	-0.02	0.858	0.93	Unaltered group
PDK1_PS241		0.03	0.04	0.22	0.23	-0.01	0.863	0.931	Unaltered group
JUN_PS73		-0.01	0	0.26	0.28	-0.01	0.873	0.937	Unaltered group
ARID1A	1p36.11	0.03	0.02	0.18	0.24	0.01	0.882	0.937	Altered group
MTOR_PS2448		-0.03	-0.03	0.13	0.29	0.01	0.888	0.937	Altered group
PDK1	2q31.1	0.03	0.02	0.27	0.19	0.01	0.888	0.937	Altered group
YBX1	1p34.2	0.02	0.01	0.2	0.44	0.01	0.889	0.937	Altered group
CLDN7	17p13.1	0.15	0.13	0.57	0.74	0.02	0.896	0.94	Altered group
INPP4B	4q31.21	0.08	0.06	0.52	0.46	0.02	0.9	0.94	Altered group
NFKB1_PS536		0.03	0.04	0.49	0.6	-0.01	0.919	0.952	Unaltered group
MS4A1	11q12.2	-0.05	-0.05	0.15	0.19	0	0.919	0.952	Unaltered group
BAD_PS112		0.02	0.01	0.22	0.26	0.01	0.926	0.955	Altered group
PRKAA1	5p13.1	0.1	0.09	0.21	0.26	0.01	0.932	0.957	Altered group
MYH11	16p13.11	-0.21	-0.18	1.51	1.47	-0.03	0.948	0.969	Unaltered group
CHEK1	11q24.2	0.02	0.01	0.26	0.32	0	0.957	0.973	Altered group
MAP2K1	15q22.31	0.03	0.03	0.27	0.31	0	0.982	0.993	Unaltered group
BAX	19q13.33	0.04	0.04	0.22	0.35	0	0.988	0.993	Altered group
TIGAR	12p13.32	0.04	0.04	0.22	0.22	0	0.989	0.993	Unaltered group
PRKCB_PS660		0.01	0.01	0.58	0.49	0	0.994	0.994	Altered group

## Sheet: B7-H5
Gene	Cytoband	Altered group	Unaltered group	Altered group	Unaltered group	Log Ratio	p-Value	q-Value	Higher expression in
EIF4EBP1_PT70		0.64	0.05	0.01	0.33	0.6	7.23e-66	1.53e-63	Altered group
RAB11A	15q22.31	-0.03	0.07	0.01	0.21	-0.1	1.26e-10	8.89e-09	Unaltered group
RAB11B	19p13.2	-0.03	0.07	0.01	0.21	-0.1	1.26e-10	8.89e-09	Unaltered group
XBP1	22q12.1	-0.25	0.02	0.02	0.33	-0.27	2.66e-09	1.4e-07	Unaltered group
ERRFI1	1p36.23	-0.07	0.03	0.01	0.19	-0.11	4e-08	1.688e-06	Unaltered group
CASP8	2q33.1	-0.3	0.04	0.02	0.46	-0.34	3.21e-07	1.129e-05	Unaltered group
MAPK14_PT180_Y182		0.1	-0.03	0.01	0.57	0.12	0.0002319	0.006991	Altered group
DVL3	3q27.1	0.07	-0.01	0.02	0.3	0.08	0.004769	0.126	Altered group
NRG1	8p12	-0.14	0.02	0.03	0.3	-0.17	0.0142	0.307	Unaltered group
TUBA1B	12q13.12	0.05	-0.08	0.01	0.96	0.13	0.0145	0.307	Altered group
ETS1	11q24.3	-0.1	0.04	0.03	0.22	-0.14	0.0181	0.348	Unaltered group
PRKCB_PS660		-0.05	0.01	0.01	0.5	-0.07	0.0215	0.37	Unaltered group
G6PD	Xq28	-0.12	0.1	0.06	0.71	-0.23	0.0228	0.37	Unaltered group
SETD2	3p21.31	-0.21	0.1	0.06	0.42	-0.31	0.0311	0.469	Unaltered group
FOXO3_PS318_S321		0.09	0.04	0.02	0.2	0.05	0.036	0.506	Altered group
RB1	13q14.2	-0.11	0.02	0.04	0.33	-0.13	0.0459	0.6	Unaltered group
MET	7q31	-0.05	0.14	0.06	0.56	-0.19	0.0515	0.6	Unaltered group
CCND1	11q13.3	-0.33	0.01	0.06	0.27	-0.34	0.0519	0.6	Unaltered group
EIF4EBP1	8p11.23	0.58	0.11	0.1	0.61	0.47	0.054	0.6	Altered group
BCL2L1	20q11.21	-0.19	0.02	0.05	0.24	-0.2	0.0638	0.673	Unaltered group
CDKN1B_PT198		-0.2	0.02	0.05	0.23	-0.22	0.0674	0.677	Unaltered group
CHEK1_PS345		0.19	0	0.05	0.16	0.19	0.0914	0.817	Altered group
MTOR_PS2448		0.17	-0.03	0.06	0.29	0.2	0.103	0.817	Altered group
ANXA7	10q22.2	0.22	0.03	0.05	0.17	0.2	0.106	0.817	Altered group
EIF4EBP1_PT37_T46		1.13	-0.05	0.31	0.83	1.19	0.106	0.817	Altered group
ERCC1	19q13.32	-0.2	0.01	0.07	0.34	-0.21	0.106	0.817	Unaltered group
CDKN1B	12p13.1	-0.22	0.04	0.07	0.24	-0.26	0.107	0.817	Unaltered group
MYH9_PS1943		0.29	-0.06	0.11	0.48	0.34	0.112	0.817	Altered group
STK11	19p13.3	-0.09	0.01	0.04	0.23	-0.1	0.116	0.817	Unaltered group
RPS6_PS235_S236		0.57	0	0.18	0.65	0.57	0.118	0.817	Altered group
SYK	9q22.2	-1.14	-0.01	0.33	0.57	-1.13	0.124	0.817	Unaltered group
HSPA1A	6p21.33	-0.66	0.11	0.25	0.74	-0.77	0.126	0.817	Unaltered group
EIF4E	4q23	0.18	-0.01	0.07	0.24	0.2	0.13	0.817	Altered group
BID	22q11.21	-0.1	0.06	0.05	0.17	-0.15	0.133	0.817	Unaltered group
EGFR_PY1173		0.23	0.05	0.06	0.21	0.18	0.136	0.817	Altered group
SRC	20q11.23	0.16	0.05	0.05	0.28	0.11	0.142	0.817	Altered group
CCNB1	5q13.2	0.5	-0.01	0.19	0.7	0.51	0.143	0.817	Altered group
STAT5A	17q21.2	-0.85	-0.13	0.28	0.81	-0.72	0.156	0.853	Unaltered group
RB1_PS807_S811		0.49	0.01	0.2	0.67	0.48	0.161	0.853	Altered group
NRAS	1p13.2	-0.03	0.02	0.02	0.16	-0.05	0.162	0.853	Unaltered group
GAB2	11q14.1	-0.39	0.02	0.19	0.61	-0.41	0.186	0.875	Unaltered group
MSH2	2p21-p16.3	0.22	0	0.11	0.49	0.22	0.188	0.875	Altered group
RAF1_PS338		-0.09	0.04	0.06	0.16	-0.13	0.192	0.875	Unaltered group
FN1	2q35	-1.21	-0.01	0.54	0.73	-1.2	0.194	0.875	Unaltered group
MAPK1	22q11.22	0.14	-0.05	0.1	0.47	0.18	0.194	0.875	Altered group
YBX1_PS102		0.2	0.02	0.08	0.23	0.18	0.195	0.875	Altered group
PGR	11q22.1	-0.03	0.06	0.05	0.22	-0.09	0.205	0.875	Unaltered group
EIF4EBP1_PS65		0.3	0.01	0.15	0.26	0.3	0.208	0.875	Altered group
ACVRL1	12q13.13	-0.13	0.05	0.09	0.24	-0.19	0.208	0.875	Unaltered group
CTNNA1	5q31.2	0.11	0.01	0.06	0.15	0.1	0.211	0.875	Altered group
PEA15	1q23.2	-0.22	0.04	0.14	0.37	-0.27	0.212	0.875	Unaltered group
RPS6KB1_PT389		0.13	-0.01	0.08	0.27	0.14	0.217	0.876	Altered group
SNAI1	20q13.13	-0.08	0.13	0.13	0.59	-0.22	0.223	0.876	Unaltered group
SMAD1	4q31.21	0.19	0.03	0.09	0.19	0.16	0.233	0.876	Altered group
RAD50	5q31.1	-0.23	0	0.13	0.21	-0.23	0.237	0.876	Unaltered group
LCK	1p35.2	-0.24	0.02	0.15	0.38	-0.26	0.24	0.876	Unaltered group
PARK7	1p36.23	-0.12	0.04	0.09	0.26	-0.16	0.241	0.876	Unaltered group
PCNA	20p12.3	0.06	-0.02	0.06	0.33	0.09	0.243	0.876	Altered group
GATA3	10p14	-0.16	0.05	0.12	0.28	-0.21	0.247	0.876	Unaltered group
YBX1	1p34.2	-0.2	0.01	0.14	0.43	-0.21	0.252	0.876	Unaltered group
PDCD4	10q25.2	0.47	-0.02	0.3	0.65	0.49	0.253	0.876	Altered group
CDKN1B_PT157		0.03	0	0.02	0.14	0.03	0.264	0.898	Altered group
VHL	3p25.3	-0.74	-0.06	0.46	1.33	-0.68	0.273	0.914	Unaltered group
PREX1	20q13.13	-0.39	0	0.27	0.3	-0.39	0.291	0.956	Unaltered group
RPS6_PS240_S244		0.46	-0.04	0.37	0.81	0.51	0.295	0.956	Altered group
EEF2K	16p12.2	-0.28	-0.1	0.14	0.53	-0.18	0.307	0.969	Unaltered group
ERBB2_PY1248		-0.01	0.07	0.07	0.4	-0.08	0.308	0.969	Unaltered group
SRSF1	17q22	0.17	0.03	0.11	0.18	0.14	0.314	0.974	Altered group
RPS6KB1	17q23.1	0.48	-0.05	0.42	0.38	0.53	0.319	0.974	Altered group
YWHAZ	8q22.3	0.3	-0.02	0.27	0.53	0.32	0.34	0.975	Altered group
FASN	17q25.3	0.76	0.12	0.55	0.68	0.65	0.341	0.975	Altered group
RICTOR	5p13.1	-0.38	0.07	0.39	0.82	-0.45	0.341	0.975	Unaltered group
MAPK9	5q35.3	-0.28	0.03	0.28	0.31	-0.31	0.358	0.975	Unaltered group
NDRG1_PT346		1.31	0	1.2	1.4	1.31	0.364	0.975	Altered group
STAT3_PY705		0.26	0	0.24	0.34	0.26	0.37	0.975	Altered group
CDH1	16q22.1	0.35	-0.17	0.5	0.94	0.52	0.374	0.975	Altered group
BCL2	18q21.33	-0.12	0.08	0.19	0.56	-0.2	0.376	0.975	Unaltered group
TSC2	16p13.3	-0.39	-0.14	0.24	0.49	-0.25	0.378	0.975	Unaltered group
AKT1S1_PT246		-0.1	0	0.1	0.26	-0.1	0.395	0.975	Unaltered group
COL6A1	21q22.3	-0.16	0.09	0.26	0.47	-0.24	0.403	0.975	Unaltered group
SCD	10q24.31	0.2	0.04	0.19	0.16	0.17	0.424	0.975	Altered group
CHEK1	11q24.2	0.39	0.01	0.42	0.31	0.38	0.425	0.975	Altered group
SRC_PY527		0.4	-0.04	0.5	0.62	0.45	0.427	0.975	Altered group
CTNNB1	3p22.1	0.07	-0.19	0.3	0.8	0.26	0.429	0.975	Altered group
MAP2K1	15q22.31	0.23	0.03	0.24	0.3	0.21	0.435	0.975	Altered group
CDH3	16q22.1	0.43	-0.01	0.51	0.35	0.43	0.441	0.975	Altered group
BAD_PS112		0.13	0.01	0.14	0.26	0.12	0.441	0.975	Altered group
AKT1_PT308		-0.39	0.14	0.64	0.68	-0.53	0.446	0.975	Unaltered group
AKT2_PT308		-0.39	0.14	0.64	0.68	-0.53	0.446	0.975	Unaltered group
AKT3_PT308		-0.39	0.14	0.64	0.68	-0.53	0.446	0.975	Unaltered group
YAP1_PS127		0.11	-0.04	0.19	0.54	0.15	0.452	0.975	Altered group
JUN_PS73		0.08	0	0.1	0.28	0.08	0.458	0.975	Altered group
PRDX1	1p34.1	-0.11	0.03	0.18	0.43	-0.14	0.461	0.975	Unaltered group
BAP1	3p21.1	0.19	-0.05	0.32	0.39	0.24	0.472	0.975	Altered group
MET_PY1235		-0.06	0	0.09	0.12	-0.07	0.477	0.975	Unaltered group
SQSTM1	5q35.3	-0.27	0.03	0.4	0.88	-0.3	0.48	0.975	Unaltered group
DIRAS3	1p31.3	0.14	0.02	0.16	0.16	0.12	0.48	0.975	Altered group
IRS1	2q36.3	-0.11	-0.01	0.14	0.17	-0.1	0.483	0.975	Unaltered group
CASP7	10q25.3	-0.09	0.04	0.18	0.76	-0.13	0.484	0.975	Unaltered group
ERBB2	17q12	-0.12	0.04	0.22	0.57	-0.16	0.489	0.975	Unaltered group
PRKCD_PS664		-0.18	-0.03	0.21	0.22	-0.15	0.493	0.975	Unaltered group
PRKCA	17q24.2	-0.36	0	0.5	0.32	-0.36	0.495	0.975	Unaltered group
MAPK8_PT183		-0.05	0.02	0.09	0.18	-0.06	0.499	0.975	Unaltered group
KDR	4q12	0.14	0	0.2	0.43	0.14	0.502	0.975	Altered group
MTOR	1p36.22	0.14	0	0.2	0.36	0.14	0.507	0.975	Altered group
PXN	12q24.23	-0.42	-0.03	0.56	0.62	-0.39	0.508	0.975	Unaltered group
TP53	17p13.1	0.24	0.04	0.31	0.53	0.2	0.522	0.975	Altered group
PRKCA_PS657		-0.35	0.01	0.55	0.32	-0.36	0.53	0.975	Unaltered group
CCNE1	19q12	0.58	0.07	0.82	0.43	0.52	0.538	0.975	Altered group
TGM2	20q11.23	-0.08	0.08	0.26	0.5	-0.16	0.538	0.975	Unaltered group
WWTR1	3q25.1	-0.1	0.04	0.23	0.23	-0.14	0.547	0.975	Unaltered group
EEF2	19p13.3	0.06	0.02	0.07	0.3	0.04	0.547	0.975	Altered group
PEA15_PS116		-0.07	0.03	0.17	0.41	-0.1	0.554	0.975	Unaltered group
ERBB3	12q13.2	0.07	-0.01	0.12	0.46	0.07	0.559	0.975	Altered group
RICTOR_PT1135		-0.1	0.05	0.25	0.2	-0.15	0.565	0.975	Unaltered group
BAX	19q13.33	-0.06	0.04	0.18	0.35	-0.1	0.565	0.975	Unaltered group
ARAF_PS299		0.04	0.12	0.14	0.39	-0.08	0.569	0.975	Unaltered group
ITGA2	5q11.2	-0.09	0.04	0.25	0.51	-0.14	0.576	0.975	Unaltered group
NKX2-1	14q13.3	0.03	0.1	0.12	1.25	-0.07	0.58	0.975	Unaltered group
COPS5	8q13.1	0.17	0.04	0.24	0.19	0.13	0.581	0.975	Altered group
ATM	11q22.3	-0.51	-0.16	0.67	0.78	-0.36	0.591	0.975	Unaltered group
STMN1	1p36.11	-0.09	0.01	0.18	0.24	-0.09	0.595	0.975	Unaltered group
ACACA_PS79		0.35	0.01	0.64	0.54	0.33	0.598	0.975	Altered group
ACACB_PS79		0.35	0.01	0.64	0.54	0.33	0.598	0.975	Altered group
KIT	4q12	1.09	0.12	1.89	0.68	0.97	0.6	0.975	Altered group
EGFR_PY1068		0.68	0.11	1.12	0.68	0.57	0.606	0.975	Altered group
ASNS	7q21.3	0.32	0.05	0.54	0.7	0.27	0.606	0.975	Altered group
MYH11	16p13.11	-0.91	-0.17	1.48	1.47	-0.74	0.61	0.975	Unaltered group
GAPDH	12p13.31	-0.16	0.11	0.55	1.07	-0.27	0.611	0.975	Unaltered group
GSK3A	19q13.2	0.05	0.01	0.08	0.27	0.04	0.617	0.975	Altered group
GSK3B	3q13.33	0.05	0.01	0.08	0.27	0.04	0.617	0.975	Altered group
PTEN	10q23.31	0.13	-0.01	0.28	0.43	0.13	0.62	0.975	Altered group
ACACA	17q12	0.22	-0.07	0.61	0.66	0.29	0.621	0.975	Altered group
RPTOR	17q25.3	-0.03	0.05	0.17	0.34	-0.08	0.625	0.975	Unaltered group
EGFR	7p11.2	0.8	0.06	1.58	0.61	0.74	0.628	0.975	Altered group
NFKB1_PS536		-0.23	0.04	0.58	0.6	-0.27	0.629	0.975	Unaltered group
PDK1_PS241		-0.06	0.04	0.23	0.22	-0.1	0.652	0.983	Unaltered group
TIGAR	12p13.32	-0.02	0.04	0.15	0.22	-0.06	0.654	0.983	Unaltered group
PIK3CA	3q26.32	-0.02	0.03	0.12	0.34	-0.05	0.654	0.983	Unaltered group
CHEK2	22q12.1	0.25	0	0.6	0.43	0.25	0.664	0.983	Altered group
TSC2_PT1462		-0.12	0.04	0.41	0.32	-0.17	0.665	0.983	Unaltered group
PECAM1	17q23.3	-0.03	0.04	0.17	0.27	-0.07	0.668	0.983	Unaltered group
SRC_PY416		0.44	0.03	1.05	0.57	0.41	0.679	0.983	Altered group
DIABLO	12q24.31	-0.08	0.02	0.25	0.39	-0.09	0.687	0.983	Unaltered group
RAD51	15q15.1	-0.18	-0.03	0.39	0.26	-0.15	0.688	0.983	Unaltered group
CLDN7	17p13.1	-0.1	0.13	0.6	0.74	-0.22	0.69	0.983	Unaltered group
MRE11	11q21	0	0.02	0.05	0.18	-0.02	0.691	0.983	Unaltered group
AKT1_PS473		-0.13	0.09	0.63	0.84	-0.23	0.699	0.983	Unaltered group
AKT2_PS473		-0.13	0.09	0.63	0.84	-0.23	0.699	0.983	Unaltered group
AKT3_PS473		-0.13	0.09	0.63	0.84	-0.23	0.699	0.983	Unaltered group
ANXA1	9q21.13	-0.16	0.05	0.61	0.62	-0.21	0.708	0.989	Unaltered group
XRCC1	19q13.31	-0.15	-0.04	0.33	0.25	-0.11	0.714	0.989	Unaltered group
YWHAE	17p13.3	-0.04	0.01	0.19	0.15	-0.06	0.734	0.989	Unaltered group
PRKAA1_PT172		0.21	-0.04	0.83	0.49	0.25	0.738	0.989	Altered group
PDK1	2q31.1	-0.03	0.02	0.16	0.19	-0.05	0.741	0.989	Unaltered group
FOXM1	12p13.33	0.09	0.03	0.21	0.47	0.06	0.748	0.989	Altered group
IGFBP2	2q35	-0.37	0.04	1.38	1.22	-0.41	0.749	0.989	Unaltered group
MYC	8q24.21	0.01	0.03	0.08	0.34	-0.02	0.794	0.989	Unaltered group
AR	Xq12	-0.08	0	0.33	0.22	-0.08	0.794	0.989	Unaltered group
MAPK1_PT202_Y204		0.25	0.06	0.87	0.56	0.19	0.808	0.989	Altered group
MAPK3_PT202_Y204		0.25	0.06	0.87	0.56	0.19	0.808	0.989	Altered group
GSK3A_PS9		0.13	0.02	0.49	0.76	0.11	0.808	0.989	Altered group
GSK3B_PS9		0.13	0.02	0.49	0.76	0.11	0.808	0.989	Altered group
CDK1	10q21.2	0	0.02	0.08	0.21	-0.02	0.809	0.989	Unaltered group
CCNE2	8q22.1	0.1	-0.01	0.49	0.2	0.11	0.81	0.989	Altered group
BIRC2	11q22.2	0.12	0.04	0.37	0.19	0.08	0.82	0.989	Altered group
SERPINE1	7q22.1	0.46	0.05	1.99	1.02	0.41	0.82	0.989	Altered group
BRAF	7q34	-0.09	-0.05	0.23	0.63	-0.05	0.82	0.989	Unaltered group
EIF4G1	3q27.1	-0.29	-0.34	0.23	0.93	0.05	0.828	0.989	Altered group
PRKAA1	5p13.1	0.16	0.09	0.34	0.26	0.07	0.829	0.989	Altered group
TP53BP1	15q15.3	-0.14	-0.08	0.29	0.64	-0.06	0.832	0.989	Unaltered group
RPS6KA1	1p36.11	-0.01	0.05	0.31	0.27	-0.06	0.836	0.989	Unaltered group
AKT1	14q32.33	-0.06	-0.13	0.39	0.63	0.07	0.84	0.989	Altered group
AKT2	19q13.2	-0.06	-0.13	0.39	0.63	0.07	0.84	0.989	Altered group
AKT3	1q43-q44	-0.06	-0.13	0.39	0.63	0.07	0.84	0.989	Altered group
INPP4B	4q31.21	0	0.06	0.34	0.47	-0.06	0.847	0.989	Unaltered group
YWHAB	20q13.12	0	0.03	0.15	0.18	-0.03	0.849	0.989	Unaltered group
ERBB3_PY1289		-0.01	0	0.07	0.14	-0.01	0.849	0.989	Unaltered group
BECN1	17q21.31	0.04	-0.01	0.31	0.21	0.05	0.851	0.989	Altered group
CHEK2_PT68		0.01	0.02	0.05	0.19	-0.01	0.853	0.989	Unaltered group
RAB25	1q22	-0.13	-0.02	0.68	0.4	-0.11	0.857	0.989	Unaltered group
CDH2	18q12.1	-0.02	0.01	0.2	0.22	-0.03	0.872	0.989	Unaltered group
NF2	22q12.2	0	0.03	0.22	0.33	-0.03	0.882	0.989	Unaltered group
MS4A1	11q12.2	-0.09	-0.05	0.32	0.18	-0.04	0.882	0.989	Unaltered group
FOXO3	6q21	0.06	0.04	0.14	0.16	0.02	0.884	0.989	Altered group
RAF1	3p25.2	0.02	0.05	0.29	0.2	-0.04	0.888	0.989	Unaltered group
GSK3A_PS21_S9		0.14	0.08	0.53	0.64	0.07	0.888	0.989	Altered group
GSK3B_PS21_S9		0.14	0.08	0.53	0.64	0.07	0.888	0.989	Altered group
CAV1	7q31.2	0.3	0.15	1.23	0.99	0.15	0.891	0.989	Altered group
ESR1_PS118		0.06	0.02	0.41	0.15	0.05	0.897	0.989	Altered group
ESR1	6q25.1-q25.2	0.01	0.05	0.31	0.31	-0.03	0.9	0.989	Unaltered group
TSC1	9q34	-0.14	-0.12	0.2	0.53	-0.02	0.916	0.989	Unaltered group
XRCC5	2q35	-0.08	-0.04	0.41	0.53	-0.04	0.923	0.989	Unaltered group
BCL2L11	2q13	0.05	0.03	0.16	0.44	0.01	0.923	0.989	Altered group
RPS6	9p22.1	-0.19	-0.1	1.14	0.43	-0.09	0.925	0.989	Unaltered group
YAP1	11q22.1	0.04	0.05	0.13	0.32	-0.01	0.926	0.989	Unaltered group
MAPK14	6p21.31	-0.01	0.01	0.28	0.22	-0.02	0.93	0.989	Unaltered group
MAP2K1_PS217_S221		0.01	0.02	0.12	0.23	-0.01	0.93	0.989	Unaltered group
NOTCH1	9q34.3	0	0.03	0.44	0.24	-0.03	0.938	0.989	Unaltered group
SMAD4	18q21.2	0.04	0.03	0.06	0.16	0	0.945	0.989	Altered group
RPS6KA1_PT359_S363		-0.02	0	0.27	0.21	-0.02	0.945	0.989	Unaltered group
TFRC	3q29	0.07	0.02	1.09	1.06	0.05	0.957	0.989	Altered group
ADAR	1q21.3	-0.02	-0.02	0.12	0.15	-0.01	0.96	0.989	Unaltered group
BAK1	6p21.31	0.03	0.03	0.23	0.18	0.01	0.973	0.989	Altered group
SHC1_PY317		0.02	0.02	0.21	0.26	0.01	0.975	0.989	Altered group
SMAD3	15q22.33	0.07	0.06	0.35	0.16	0.01	0.979	0.989	Altered group
PIK3R1	5q13.1	-0.01	-0.01	0.24	0.24	-0.01	0.981	0.989	Unaltered group
PIK3R2	19p13.11	-0.01	-0.01	0.24	0.24	-0.01	0.981	0.989	Unaltered group
RBM15	1p13.3	-0.08	-0.08	0.37	0.56	-0.01	0.981	0.989	Unaltered group
MSH6	2p16.3	0.04	0.05	0.68	0.64	-0.01	0.984	0.989	Unaltered group
CDKN1A	6p21.2	-0.03	-0.03	0.84	0.55	0	0.999	0.999	Unaltered group

## Sheet: B7-H6
Gene	Cytoband	Altered group	Unaltered group	Altered group	Unaltered group	Log Ratio	p-Value	q-Value	Higher expression in
PRKAA1	5p13.1	-0.05	0.1	0.02	0.26	-0.15	1.517e-05	0.003489	Unaltered group
RPS6KB1	17q23.1	-0.12	-0.05	0.01	0.38	-0.07	0.0008302	0.0955	Unaltered group
CDKN1A	6p21.2	-0.42	-0.02	0.08	0.55	-0.39	0.001421	0.109	Unaltered group
PXN	12q24.23	-0.54	-0.03	0.12	0.62	-0.51	0.006016	0.346	Unaltered group
JUN_PS73		-0.14	0	0.05	0.28	-0.14	0.0191	0.85	Unaltered group
RB1_PS807_S811		0.26	0.01	0.1	0.67	0.24	0.0222	0.85	Altered group
CHEK2	22q12.1	0.28	0	0.1	0.43	0.28	0.0287	0.905	Altered group
SYP	Xp11.23	1.13	0.1	0.18	0.77	1.02	0.0422	0.905	Altered group
CDKN1B_PT198		-0.11	0.02	0.06	0.23	-0.12	0.0489	0.905	Unaltered group
MYC	8q24.21	-0.07	0.03	0.05	0.35	-0.09	0.0502	0.905	Unaltered group
SQSTM1	5q35.3	-0.21	0.03	0.14	0.89	-0.24	0.0648	0.905	Unaltered group
PDCD4	10q25.2	-0.5	-0.01	0.26	0.65	-0.48	0.0767	0.905	Unaltered group
CHEK1	11q24.2	-0.28	0.02	0.16	0.32	-0.3	0.0832	0.905	Unaltered group
KIT	4q12	-0.42	0.13	0.32	0.69	-0.55	0.092	0.905	Unaltered group
XRCC1	19q13.31	0.07	-0.04	0.07	0.25	0.11	0.111	0.905	Altered group
ESR1_PS118		0.06	0.02	0.03	0.15	0.04	0.12	0.905	Altered group
BCL2	18q21.33	-0.23	0.08	0.21	0.56	-0.31	0.12	0.905	Unaltered group
TUBA1B	12q13.12	-1.27	-0.07	0.81	0.95	-1.2	0.122	0.905	Unaltered group
AR	Xq12	-0.17	0	0.12	0.22	-0.17	0.133	0.905	Unaltered group
DVL3	3q27.1	-0.31	-0.01	0.22	0.3	-0.3	0.14	0.905	Unaltered group
AKT1_PS473		1.28	0.08	0.94	0.83	1.2	0.156	0.905	Altered group
AKT2_PS473		1.28	0.08	0.94	0.83	1.2	0.156	0.905	Altered group
AKT3_PS473		1.28	0.08	0.94	0.83	1.2	0.156	0.905	Altered group
GATA3	10p14	-0.05	0.05	0.08	0.28	-0.09	0.179	0.905	Unaltered group
PEA15	1q23.2	0.1	0.04	0.05	0.37	0.06	0.184	0.905	Altered group
LCK	1p35.2	-0.06	0.02	0.07	0.38	-0.08	0.184	0.905	Unaltered group
ARAF_PS299		0.41	0.11	0.27	0.39	0.29	0.198	0.905	Altered group
YAP1_PS127		0.32	-0.04	0.34	0.54	0.36	0.2	0.905	Altered group
TSC1	9q34	0.09	-0.12	0.2	0.53	0.21	0.206	0.905	Altered group
CDH2	18q12.1	-0.2	0.01	0.2	0.22	-0.22	0.207	0.905	Unaltered group
EIF4EBP1	8p11.23	-0.56	0.12	0.64	0.61	-0.68	0.207	0.905	Unaltered group
CAV1	7q31.2	-0.74	0.16	0.86	0.99	-0.9	0.21	0.905	Unaltered group
CDKN1B	12p13.1	-0.22	0.04	0.25	0.24	-0.26	0.211	0.905	Unaltered group
CDKN1B_PT157		-0.05	0	0.05	0.14	-0.05	0.211	0.905	Unaltered group
SRC_PY416		0.26	0.03	0.23	0.58	0.23	0.216	0.905	Altered group
NDRG1_PT346		0.52	0	0.53	1.4	0.52	0.224	0.905	Altered group
PARP1	1q42.12	-0.33	0	0.18	0.2	-0.33	0.225	0.905	Unaltered group
ACVRL1	12q13.13	0.19	0.05	0.14	0.24	0.14	0.229	0.905	Altered group
GSK3A_PS9		0.64	0.02	0.63	0.76	0.62	0.229	0.905	Altered group
GSK3B_PS9		0.64	0.02	0.63	0.76	0.62	0.229	0.905	Altered group
SMAD4	18q21.2	-0.05	0.03	0.08	0.16	-0.08	0.235	0.905	Unaltered group
RET_PY905		0.92	-0.02	0.52	0.26	0.94	0.237	0.905	Altered group
ACACA	17q12	0.8	-0.07	0.9	0.65	0.87	0.238	0.905	Altered group
MAPK1	22q11.22	0.33	-0.05	0.4	0.47	0.38	0.239	0.905	Altered group
NKX2-1	14q13.3	1.57	0.09	1.57	1.24	1.48	0.243	0.905	Altered group
AKT1_PT308		0.73	0.13	0.64	0.68	0.6	0.246	0.905	Altered group
AKT2_PT308		0.73	0.13	0.64	0.68	0.6	0.246	0.905	Altered group
AKT3_PT308		0.73	0.13	0.64	0.68	0.6	0.246	0.905	Altered group
SHC1_PY317		0.14	0.02	0.14	0.26	0.13	0.247	0.905	Altered group
NRG1	8p12	-0.16	0.02	0.21	0.3	-0.18	0.275	0.905	Unaltered group
MS4A1	11q12.2	-0.12	-0.05	0.08	0.18	-0.07	0.278	0.905	Unaltered group
RAD51	15q15.1	-0.18	-0.03	0.18	0.26	-0.15	0.28	0.905	Unaltered group
RPS6KA1_PT359_S363		-0.15	0	0.18	0.21	-0.15	0.281	0.905	Unaltered group
SMAD1	4q31.21	-0.13	0.03	0.19	0.19	-0.16	0.285	0.905	Unaltered group
VHL	3p25.3	0.77	-0.08	1.02	1.33	0.85	0.285	0.905	Altered group
RICTOR_PT1135		0.14	0.05	0.11	0.2	0.09	0.293	0.905	Altered group
SMAD3	15q22.33	-0.09	0.06	0.19	0.16	-0.15	0.294	0.905	Unaltered group
EGFR_PY1068		1.84	0.1	2.14	0.65	1.74	0.294	0.905	Altered group
WWTR1	3q25.1	-0.11	0.04	0.19	0.23	-0.15	0.295	0.905	Unaltered group
ETS1	11q24.3	-0.03	0.04	0.08	0.22	-0.07	0.299	0.905	Unaltered group
PDK1_PS241		0.28	0.04	0.3	0.22	0.24	0.3	0.905	Altered group
TYMS	18p11.32	-0.05	0.04	0.07	0.28	-0.09	0.3	0.905	Unaltered group
GSK3A	19q13.2	0.26	0.01	0.31	0.27	0.25	0.3	0.905	Altered group
GSK3B	3q13.33	0.26	0.01	0.31	0.27	0.25	0.3	0.905	Altered group
AXL	19q13.2	-0.09	0.03	0.09	0.24	-0.12	0.301	0.905	Unaltered group
ERBB2_PY1248		1.09	0.06	1.3	0.38	1.02	0.304	0.905	Altered group
STAT3_PY705		-0.09	0	0.11	0.34	-0.09	0.306	0.905	Unaltered group
PRKAA1_PT172		-0.24	-0.04	0.26	0.5	-0.2	0.311	0.905	Unaltered group
COL6A1	21q22.3	-0.14	0.09	0.3	0.47	-0.22	0.319	0.905	Unaltered group
CDK1	10q21.2	-0.06	0.02	0.1	0.21	-0.08	0.319	0.905	Unaltered group
CCND1	11q13.3	-0.11	0.01	0.17	0.27	-0.13	0.321	0.905	Unaltered group
SRC	20q11.23	0.16	0.05	0.15	0.28	0.11	0.322	0.905	Altered group
TSC2_PT1462		0.8	0.03	1.05	0.3	0.76	0.334	0.905	Altered group
MAPK1_PT202_Y204		-0.04	0.06	0.13	0.56	-0.09	0.336	0.905	Unaltered group
MAPK3_PT202_Y204		-0.04	0.06	0.13	0.56	-0.09	0.336	0.905	Unaltered group
YBX1_PS102		-0.06	0.02	0.11	0.23	-0.08	0.337	0.905	Unaltered group
BAP1	3p21.1	-0.22	-0.05	0.24	0.39	-0.17	0.339	0.905	Unaltered group
MAPK14_PT180_Y182		0.28	-0.03	0.43	0.57	0.3	0.343	0.905	Altered group
MRE11	11q21	-0.09	0.02	0.16	0.18	-0.11	0.346	0.905	Unaltered group
FASN	17q25.3	1.05	0.11	1.37	0.67	0.94	0.356	0.905	Altered group
IGFBP2	2q35	0.68	0.03	0.95	1.22	0.65	0.359	0.905	Altered group
SYK	9q22.2	0.02	-0.02	0.05	0.57	0.04	0.359	0.905	Altered group
CCNE1	19q12	-0.06	0.07	0.19	0.43	-0.13	0.361	0.905	Unaltered group
NOTCH1	9q34.3	-0.19	0.03	0.32	0.24	-0.22	0.362	0.905	Unaltered group
BID	22q11.21	-0.05	0.06	0.16	0.17	-0.11	0.365	0.905	Unaltered group
MAPK8_PT183		-0.07	0.02	0.13	0.18	-0.09	0.368	0.905	Unaltered group
ACACA_PS79		0.66	0.01	0.99	0.53	0.65	0.371	0.905	Altered group
ACACB_PS79		0.66	0.01	0.99	0.53	0.65	0.371	0.905	Altered group
ATM	11q22.3	-0.45	-0.16	0.45	0.78	-0.29	0.374	0.905	Unaltered group
CASP9	1p36.21	-0.13	-0.01	0.11	0.16	-0.12	0.378	0.905	Unaltered group
BRAF	7q34	0.3	-0.05	0.53	0.63	0.34	0.378	0.905	Altered group
HSPA1A	6p21.33	-0.55	0.11	1.04	0.74	-0.66	0.389	0.905	Unaltered group
NF2	22q12.2	0.2	0.03	0.28	0.33	0.17	0.392	0.905	Altered group
ERRFI1	1p36.23	0.14	0.03	0.17	0.19	0.11	0.392	0.905	Altered group
PDCD1	2q37.3	0.41	0.05	0.39	0.53	0.37	0.408	0.905	Altered group
MAP2K1_PS217_S221		-0.1	0.02	0.21	0.23	-0.12	0.418	0.905	Unaltered group
NAPSA	19q13.33	-0.1	0	0.11	0.14	-0.1	0.424	0.905	Unaltered group
AKT1S1_PT246		0.24	0	0.45	0.26	0.24	0.444	0.905	Altered group
GSK3A_PS21_S9		0.77	0.07	1.28	0.63	0.7	0.445	0.905	Altered group
GSK3B_PS21_S9		0.77	0.07	1.28	0.63	0.7	0.445	0.905	Altered group
TP53	17p13.1	0.4	0.03	0.68	0.53	0.37	0.446	0.905	Altered group
ITGA2	5q11.2	-0.35	0.05	0.73	0.5	-0.4	0.448	0.905	Unaltered group
MYH9_PS1943		0.11	-0.05	0.3	0.48	0.16	0.451	0.905	Altered group
PTEN	10q23.31	-0.29	0	0.54	0.43	-0.29	0.453	0.905	Unaltered group
EIF4EBP1_PT70		-0.11	0.05	0.31	0.33	-0.17	0.454	0.905	Unaltered group
CLDN7	17p13.1	-0.12	0.13	0.47	0.74	-0.25	0.459	0.905	Unaltered group
CDKN2A	9p21.3	0.03	0.16	0.17	0.5	-0.13	0.462	0.905	Unaltered group
STMN1	1p36.11	-0.09	0.01	0.19	0.24	-0.09	0.469	0.905	Unaltered group
RAF1_PS338		-0.02	0.04	0.13	0.16	-0.06	0.47	0.905	Unaltered group
CTLA4	2q33.2	0.12	-0.34	0.61	1.3	0.46	0.476	0.905	Altered group
LCN2	9q34.11	-1.59	0.08	2.21	1.24	-1.67	0.477	0.905	Unaltered group
BECN1	17q21.31	-0.08	-0.01	0.13	0.21	-0.07	0.48	0.905	Unaltered group
MACC1	7p21.1	0.02	-0.03	0.06	0.42	0.05	0.482	0.905	Altered group
ANXA1	9q21.13	0.25	0.05	0.42	0.62	0.21	0.484	0.905	Altered group
PIK3R1	5q13.1	0.04	-0.01	0.1	0.25	0.05	0.488	0.905	Altered group
PIK3R2	19p13.11	0.04	-0.01	0.1	0.25	0.05	0.488	0.905	Altered group
MSH2	2p21-p16.3	0.06	0	0.12	0.49	0.06	0.492	0.905	Altered group
SCD	10q24.31	0.09	0.04	0.1	0.16	0.05	0.499	0.905	Altered group
MTOR_PS2448		0.21	-0.03	0.52	0.28	0.25	0.501	0.905	Altered group
TSC2	16p13.3	0.33	-0.15	1.02	0.48	0.48	0.501	0.905	Altered group
RPS6_PS240_S244		0.22	-0.04	0.56	0.81	0.26	0.506	0.905	Altered group
XBP1	22q12.1	-0.04	0.02	0.12	0.33	-0.06	0.508	0.905	Unaltered group
PREX1	20q13.13	0.09	-0.01	0.21	0.3	0.1	0.51	0.905	Altered group
PCNA	20p12.3	-0.11	-0.02	0.2	0.33	-0.09	0.513	0.905	Unaltered group
RPTOR	17q25.3	0.32	0.05	0.61	0.34	0.28	0.517	0.905	Altered group
BRCA2	13q13.1	-0.13	-0.01	0.19	0.27	-0.12	0.52	0.905	Unaltered group
EGFR_PY1173		0.37	0.05	0.72	0.2	0.32	0.522	0.905	Altered group
PRKCB_PS660		0.38	0.01	0.86	0.49	0.37	0.53	0.905	Altered group
E2F1	20q11.22	0.14	0.02	0.19	0.18	0.12	0.533	0.905	Altered group
BAX	19q13.33	0.17	0.04	0.3	0.35	0.13	0.535	0.905	Altered group
MET_PY1235		-0.06	0	0.14	0.12	-0.06	0.545	0.905	Unaltered group
ERBB3	12q13.2	0.18	-0.01	0.46	0.46	0.18	0.558	0.905	Altered group
CCNB1	5q13.2	-0.13	0	0.32	0.71	-0.13	0.568	0.905	Unaltered group
RPS6	9p22.1	-0.21	-0.09	0.28	0.43	-0.11	0.569	0.905	Unaltered group
STK11	19p13.3	0.04	0.01	0.06	0.23	0.03	0.569	0.905	Altered group
BAD_PS112		0.12	0.01	0.29	0.26	0.11	0.576	0.905	Altered group
RAB25	1q22	-0.04	-0.02	0.06	0.4	-0.03	0.576	0.905	Unaltered group
MAPK14	6p21.31	0.07	0.01	0.17	0.22	0.06	0.585	0.905	Altered group
PRDX1	1p34.1	-0.04	0.03	0.19	0.43	-0.07	0.587	0.905	Unaltered group
BCL2L11	2q13	-0.08	0.03	0.3	0.44	-0.11	0.587	0.905	Unaltered group
KRT5	12q13.13	-0.09	0.06	0.28	0.49	-0.15	0.588	0.905	Unaltered group
CASP8	2q33.1	0.37	0.03	0.93	0.46	0.33	0.598	0.905	Altered group
RAF1	3p25.2	0.12	0.05	0.18	0.2	0.06	0.6	0.905	Altered group
GAB2	11q14.1	0.25	0.02	0.68	0.61	0.24	0.607	0.905	Altered group
MET	7q31	0.55	0.13	1.21	0.55	0.42	0.612	0.905	Altered group
ERCC1	19q13.32	0.21	0.01	0.59	0.34	0.2	0.619	0.905	Altered group
PIK3CA	3q26.32	0.11	0.03	0.22	0.34	0.07	0.62	0.905	Altered group
EIF4EBP1_PT37_T46		0.06	-0.05	0.31	0.84	0.11	0.62	0.905	Altered group
MTOR	1p36.22	0.27	0	0.82	0.36	0.27	0.622	0.905	Altered group
PECAM1	17q23.3	-0.04	0.04	0.23	0.27	-0.08	0.624	0.905	Unaltered group
NRAS	1p13.2	0.05	0.02	0.11	0.16	0.04	0.628	0.905	Altered group
YBX1	1p34.2	-0.18	0.01	0.6	0.43	-0.2	0.628	0.905	Unaltered group
CTNNB1	3p22.1	-0.31	-0.19	0.34	0.8	-0.11	0.628	0.905	Unaltered group
TGM2	20q11.23	0.16	0.08	0.23	0.5	0.07	0.635	0.905	Altered group
SNAI1	20q13.13	0.56	0.13	1.35	0.58	0.43	0.635	0.905	Altered group
RAB11A	15q22.31	-0.02	0.07	0.3	0.21	-0.09	0.649	0.905	Unaltered group
RAB11B	19p13.2	-0.02	0.07	0.3	0.21	-0.09	0.649	0.905	Unaltered group
RAD50	5q31.1	0.05	0	0.2	0.21	0.06	0.651	0.905	Altered group
RICTOR	5p13.1	-0.02	0.07	0.29	0.82	-0.09	0.653	0.905	Unaltered group
DIRAS3	1p31.3	0.04	0.02	0.1	0.16	0.03	0.665	0.905	Altered group
ESR1	6q25.1-q25.2	-0.01	0.05	0.22	0.31	-0.06	0.674	0.905	Unaltered group
YAP1	11q22.1	-0.01	0.06	0.24	0.32	-0.07	0.675	0.905	Unaltered group
BCL2L1	20q11.21	-0.03	0.02	0.19	0.24	-0.05	0.676	0.905	Unaltered group
MAPK9	5q35.3	-0.05	0.03	0.29	0.31	-0.08	0.679	0.905	Unaltered group
ERBB2	17q12	0.48	0.04	1.61	0.56	0.45	0.68	0.905	Altered group
EZH2	7q36.1	-0.08	-0.04	0.09	0.24	-0.03	0.68	0.905	Unaltered group
CCNE2	8q22.1	-0.04	-0.01	0.13	0.2	-0.04	0.685	0.905	Unaltered group
PARK7	1p36.23	0.09	0.04	0.18	0.26	0.05	0.692	0.905	Altered group
RB1	13q14.2	0.13	0.02	0.41	0.33	0.11	0.692	0.905	Altered group
TP63	3q28	-0.48	-0.01	1.29	0.72	-0.48	0.693	0.905	Unaltered group
SERPINE1	7q22.1	-0.16	0.06	0.81	1.03	-0.21	0.695	0.905	Unaltered group
ARID1A	1p36.11	0.13	0.02	0.29	0.24	0.11	0.695	0.905	Altered group
CHEK1_PS345		0.04	0	0.16	0.16	0.04	0.703	0.905	Altered group
EGFR	7p11.2	0.45	0.06	1.53	0.61	0.39	0.703	0.905	Altered group
SRC_PY527		0.15	-0.04	0.75	0.62	0.19	0.703	0.905	Altered group
EEF2	19p13.3	-0.02	0.02	0.15	0.3	-0.04	0.706	0.905	Unaltered group
FN1	2q35	-0.2	-0.01	0.74	0.74	-0.19	0.706	0.905	Unaltered group
AKT1	14q32.33	-0.03	-0.13	0.39	0.63	0.1	0.708	0.905	Altered group
AKT2	19q13.2	-0.03	-0.13	0.39	0.63	0.1	0.708	0.905	Altered group
AKT3	1q43-q44	-0.03	-0.13	0.39	0.63	0.1	0.708	0.905	Altered group
KEAP1	19p13.2	0.35	0.18	0.49	0.92	0.17	0.714	0.907	Altered group
ERBB3_PY1289		0.05	0	0.2	0.14	0.05	0.718	0.907	Altered group
ANXA7	10q22.2	0.06	0.03	0.12	0.17	0.03	0.724	0.907	Altered group
EEF2K	16p12.2	-0.01	-0.1	0.39	0.53	0.09	0.725	0.907	Altered group
YWHAE	17p13.3	0.04	0.01	0.11	0.15	0.03	0.731	0.907	Altered group
BAK1	6p21.31	-0.01	0.03	0.18	0.18	-0.04	0.736	0.907	Unaltered group
TP53BP1	15q15.3	-0.22	-0.08	0.64	0.64	-0.14	0.737	0.907	Unaltered group
PRKCA	17q24.2	0.07	0	0.34	0.32	0.07	0.744	0.911	Altered group
G6PD	Xq28	0.01	0.1	0.45	0.71	-0.1	0.753	0.913	Unaltered group
CHGA	14q32.12	0.07	0.02	0.17	0.27	0.05	0.754	0.913	Altered group
BIRC2	11q22.2	0.08	0.04	0.18	0.19	0.03	0.771	0.922	Altered group
YWHAB	20q13.12	0.04	0.03	0.05	0.18	0.01	0.774	0.922	Altered group
PGR	11q22.1	0.03	0.06	0.17	0.22	-0.03	0.777	0.922	Unaltered group
DIABLO	12q24.31	0.08	0.01	0.35	0.39	0.07	0.777	0.922	Altered group
NFE2L2	2q31.2	-0.05	0.04	0.38	0.19	-0.09	0.79	0.928	Unaltered group
CASP7	10q25.3	0.19	0.04	0.9	0.76	0.16	0.793	0.928	Altered group
RBM15	1p13.3	-0.15	-0.08	0.42	0.56	-0.07	0.8	0.928	Unaltered group
PRKCA_PS657		0.06	0	0.33	0.32	0.06	0.8	0.928	Altered group
CDH3	16q22.1	-0.08	0	0.43	0.35	-0.07	0.803	0.928	Unaltered group
PDK1	2q31.1	0.03	0.02	0.08	0.2	0.01	0.81	0.931	Altered group
KDR	4q12	0.08	0	0.59	0.43	0.08	0.827	0.942	Altered group
PEA15_PS116		0.01	0.03	0.13	0.41	-0.02	0.842	0.942	Unaltered group
XRCC5	2q35	-0.11	-0.04	0.58	0.53	-0.08	0.843	0.942	Unaltered group
EIF4E	4q23	-0.06	-0.01	0.32	0.24	-0.04	0.843	0.942	Unaltered group
MSH6	2p16.3	0.06	0.05	0.11	0.64	0.02	0.843	0.942	Altered group
TIGAR	12p13.32	0.07	0.04	0.23	0.22	0.03	0.844	0.942	Altered group
PRKCD_PS664		0.02	-0.03	0.4	0.22	0.05	0.855	0.95	Altered group
RPS6KA1	1p36.11	0.1	0.05	0.47	0.27	0.05	0.869	0.96	Altered group
CASP3	4q35.1	0.03	0	0.21	0.26	0.03	0.874	0.96	Altered group
SRSF1	17q22	0.04	0.03	0.09	0.18	0.01	0.878	0.96	Altered group
INPP4B	4q31.21	0.14	0.06	0.78	0.46	0.07	0.885	0.96	Altered group
FOXO3	6q21	0.05	0.04	0.05	0.16	0.01	0.885	0.96	Altered group
RPS6_PS235_S236		0.03	0.01	0.31	0.65	0.03	0.892	0.963	Altered group
ASNS	7q21.3	0	0.06	0.61	0.7	-0.05	0.896	0.963	Unaltered group
IRS1	2q36.3	0.01	-0.01	0.21	0.17	0.02	0.908	0.965	Altered group
TFRC	3q29	0.14	0.02	1.74	1.05	0.12	0.914	0.965	Altered group
FOXM1	12p13.33	0.01	0.03	0.26	0.47	-0.02	0.918	0.965	Unaltered group
CD274	9p24.1	0.14	0.18	0.42	0.98	-0.04	0.919	0.965	Unaltered group
FOXO3_PS318_S321		0.03	0.04	0.11	0.2	-0.01	0.919	0.965	Unaltered group
MAP2K1	15q22.31	0.04	0.03	0.24	0.3	0.01	0.935	0.975	Altered group
SETD2	3p21.31	0.13	0.1	0.71	0.41	0.04	0.937	0.975	Altered group
CDH1	16q22.1	-0.21	-0.16	1.06	0.94	-0.04	0.95	0.98	Unaltered group
MYH11	16p13.11	-0.24	-0.18	1.63	1.47	-0.07	0.95	0.98	Unaltered group
YWHAZ	8q22.3	-0.02	-0.01	0.25	0.53	0	0.977	0.995	Unaltered group
NFKB1_PS536		0.03	0.04	0.96	0.59	-0.01	0.982	0.995	Unaltered group
RPS6KB1_PT389		-0.01	-0.01	0.13	0.27	0	0.983	0.995	Unaltered group
GAPDH	12p13.31	0.1	0.11	0.97	1.07	-0.01	0.985	0.995	Unaltered group
STAT5A	17q21.2	-0.14	-0.13	1	0.81	-0.01	0.988	0.995	Unaltered group
EIF4EBP1_PS65		0.01	0.01	0.09	0.26	0	0.991	0.995	Unaltered group
CHEK2_PT68		0.02	0.02	0.16	0.19	0	0.997	0.997	Unaltered group

## Sheet: B7-H7
Gene	Cytoband	Altered group	Unaltered group	Altered group	Unaltered group	Log Ratio	p-Value	q-Value	Higher expression in
ERRFI1	1p36.23	-0.07	0.04	0.11	0.19	-0.11	4.552e-06	0.001065	Unaltered group
EIF4G1	3q27.1	0.27	-0.4	0.46	0.93	0.67	0.000196	0.0186	Altered group
TIGAR	12p13.32	-0.06	0.05	0.14	0.22	-0.11	0.000239	0.0186	Unaltered group
CASP8	2q33.1	-0.11	0.05	0.21	0.48	-0.16	0.0009783	0.052	Unaltered group
NRAS	1p13.2	-0.04	0.02	0.1	0.16	-0.07	0.00111	0.052	Unaltered group
SNAI1	20q13.13	-0.06	0.15	0.31	0.61	-0.22	0.001556	0.0607	Unaltered group
MET	7q31	-0.01	0.15	0.25	0.58	-0.17	0.003507	0.117	Unaltered group
CTLA4	2q33.2	0.05	-0.38	0.44	1.35	0.43	0.004115	0.12	Altered group
DIRAS3	1p31.3	-0.04	0.02	0.11	0.16	-0.06	0.004943	0.129	Unaltered group
GSK3A_PS9		0.39	-0.02	0.8	0.74	0.41	0.00928	0.197	Altered group
GSK3B_PS9		0.39	-0.02	0.8	0.74	0.41	0.00928	0.197	Altered group
CDK1	10q21.2	-0.03	0.02	0.1	0.22	-0.06	0.0107	0.21	Unaltered group
ACVRL1	12q13.13	-0.03	0.06	0.18	0.25	-0.09	0.0138	0.215	Unaltered group
GSK3A	19q13.2	0.14	0	0.31	0.26	0.15	0.0141	0.215	Altered group
GSK3B	3q13.33	0.14	0	0.31	0.26	0.15	0.0141	0.215	Altered group
RB1	13q14.2	-0.07	0.03	0.2	0.34	-0.1	0.0147	0.215	Unaltered group
KDR	4q12	-0.15	0.01	0.35	0.44	-0.16	0.0187	0.258	Unaltered group
ANXA7	10q22.2	-0.03	0.04	0.16	0.17	-0.07	0.0222	0.261	Unaltered group
SQSTM1	5q35.3	0.41	-0.01	0.97	0.86	0.43	0.0223	0.261	Altered group
ACACA_PS79		0.23	-0.01	0.55	0.53	0.24	0.0235	0.261	Altered group
ACACB_PS79		0.23	-0.01	0.55	0.53	0.24	0.0235	0.261	Altered group
TGM2	20q11.23	-0.08	0.1	0.43	0.51	-0.19	0.0269	0.278	Unaltered group
NRG1	8p12	-0.06	0.03	0.22	0.31	-0.1	0.0274	0.278	Unaltered group
ERBB3_PY1289		-0.04	0.01	0.11	0.14	-0.05	0.0288	0.278	Unaltered group
XRCC5	2q35	0.15	-0.06	0.5	0.53	0.21	0.0297	0.278	Altered group
RAB25	1q22	0.16	-0.04	0.49	0.39	0.2	0.0322	0.29	Altered group
STAT5A	17q21.2	0.13	-0.16	0.69	0.82	0.29	0.035	0.301	Altered group
RBM15	1p13.3	0.06	-0.09	0.36	0.57	0.16	0.036	0.301	Altered group
YAP1	11q22.1	-0.03	0.06	0.24	0.33	-0.1	0.0415	0.329	Unaltered group
YWHAE	17p13.3	-0.04	0.02	0.14	0.15	-0.05	0.0421	0.329	Unaltered group
TP53BP1	15q15.3	0.12	-0.1	0.57	0.64	0.22	0.0454	0.342	Altered group
MET_PY1235		-0.04	0.01	0.11	0.12	-0.04	0.0468	0.342	Unaltered group
RB1_PS807_S811		0.2	-0.01	0.55	0.68	0.21	0.0541	0.383	Altered group
CDH1	16q22.1	0.08	-0.19	0.71	0.96	0.26	0.0616	0.424	Altered group
ADAR	1q21.3	0.06	-0.03	0.15	0.15	0.08	0.0757	0.506	Altered group
E2F1	20q11.22	-0.05	0.03	0.18	0.18	-0.08	0.0811	0.522	Unaltered group
PIK3CA	3q26.32	0.12	0.02	0.3	0.34	0.1	0.0825	0.522	Altered group
EGFR_PY1173		0.02	0.05	0.08	0.22	-0.03	0.0858	0.527	Unaltered group
CDH3	16q22.1	-0.1	0.01	0.32	0.36	-0.11	0.0891	0.527	Unaltered group
BRAF	7q34	0.11	-0.06	0.54	0.63	0.18	0.0933	0.527	Altered group
CHEK1_PS345		0.04	-0.01	0.13	0.16	0.04	0.0968	0.527	Altered group
IRS1	2q36.3	-0.05	0	0.15	0.17	-0.05	0.0969	0.527	Unaltered group
PXN	12q24.23	0.12	-0.05	0.52	0.62	0.17	0.098	0.527	Altered group
ARAF_PS299		0.25	0.1	0.47	0.38	0.15	0.0998	0.527	Altered group
MAPK14	6p21.31	-0.04	0.02	0.18	0.22	-0.06	0.102	0.527	Unaltered group
YWHAB	20q13.12	-0.03	0.03	0.2	0.18	-0.06	0.104	0.527	Unaltered group
RPS6KB1	17q23.1	0.06	-0.06	0.38	0.38	0.12	0.108	0.532	Altered group
GSK3A_PS21_S9		0.26	0.06	0.65	0.63	0.2	0.111	0.532	Altered group
GSK3B_PS21_S9		0.26	0.06	0.65	0.63	0.2	0.111	0.532	Altered group
MSH6	2p16.3	0.21	0.03	0.61	0.64	0.18	0.117	0.535	Altered group
SHC1_PY317		0.06	0.01	0.17	0.26	0.05	0.119	0.535	Altered group
IGFBP2	2q35	0.34	0	1.12	1.22	0.33	0.119	0.535	Altered group
RAF1	3p25.2	0.1	0.05	0.18	0.2	0.05	0.122	0.537	Altered group
ERCC1	19q13.32	-0.04	0.02	0.17	0.35	-0.06	0.13	0.558	Unaltered group
SERPINE1	7q22.1	-0.19	0.08	0.93	1.03	-0.27	0.131	0.558	Unaltered group
SMAD1	4q31.21	0.08	0.03	0.18	0.19	0.05	0.141	0.582	Altered group
CTNNB1	3p22.1	-0.02	-0.21	0.67	0.81	0.19	0.142	0.582	Altered group
PARK7	1p36.23	-0.01	0.04	0.19	0.27	-0.05	0.148	0.595	Unaltered group
PREX1	20q13.13	-0.07	0	0.25	0.3	-0.07	0.152	0.604	Unaltered group
BRCA2	13q13.1	-0.09	0	0.27	0.27	-0.1	0.155	0.604	Unaltered group
EGFR	7p11.2	-0.03	0.07	0.34	0.64	-0.1	0.158	0.607	Unaltered group
TFRC	3q29	0.26	-0.01	1.03	1.06	0.27	0.166	0.625	Altered group
FOXO3_PS318_S321		0	0.04	0.16	0.2	-0.04	0.176	0.655	Unaltered group
PRKAA1_PT172		0.07	-0.05	0.49	0.5	0.12	0.184	0.655	Altered group
PIK3R1	5q13.1	0.04	-0.01	0.2	0.25	0.05	0.185	0.655	Altered group
PIK3R2	19p13.11	0.04	-0.01	0.2	0.25	0.05	0.185	0.655	Altered group
MAPK9	5q35.3	0.09	0.03	0.23	0.32	0.06	0.194	0.679	Altered group
TP63	3q28	0.12	-0.03	0.42	0.75	0.15	0.202	0.687	Altered group
BAX	19q13.33	-0.02	0.05	0.29	0.35	-0.07	0.207	0.687	Unaltered group
BAK1	6p21.31	-0.01	0.03	0.16	0.19	-0.04	0.209	0.687	Unaltered group
FOXO3	6q21	0.01	0.04	0.13	0.16	-0.03	0.21	0.687	Unaltered group
CDKN1A	6p21.2	-0.15	-0.01	0.58	0.54	-0.14	0.211	0.687	Unaltered group
TP53	17p13.1	-0.06	0.05	0.44	0.54	-0.1	0.219	0.702	Unaltered group
TYMS	18p11.32	-0.03	0.04	0.25	0.28	-0.08	0.223	0.704	Unaltered group
MAPK1_PT202_Y204		0.18	0.04	0.62	0.55	0.14	0.238	0.719	Altered group
MAPK3_PT202_Y204		0.18	0.04	0.62	0.55	0.14	0.238	0.719	Altered group
ATM	11q22.3	-0.03	-0.17	0.65	0.79	0.15	0.24	0.719	Altered group
STK11	19p13.3	-0.03	0.02	0.23	0.23	-0.05	0.242	0.719	Unaltered group
PRKCB_PS660		0.12	0	0.57	0.48	0.12	0.251	0.719	Altered group
PDCD1	2q37.3	0.2	0.04	0.57	0.52	0.16	0.252	0.719	Altered group
MS4A1	11q12.2	-0.01	-0.05	0.19	0.18	0.04	0.252	0.719	Altered group
ESR1_PS118		0.05	0.01	0.15	0.15	0.03	0.252	0.719	Altered group
SCD	10q24.31	0.01	0.04	0.16	0.16	-0.03	0.256	0.719	Unaltered group
GATA3	10p14	0.01	0.05	0.19	0.29	-0.04	0.259	0.719	Unaltered group
MYH9_PS1943		-0.13	-0.04	0.41	0.49	-0.09	0.268	0.719	Unaltered group
COPS5	8q13.1	0.01	0.05	0.1	0.2	-0.04	0.268	0.719	Unaltered group
MSH2	2p21-p16.3	0.08	-0.01	0.45	0.5	0.09	0.273	0.719	Altered group
SRC	20q11.23	-0.01	0.06	0.3	0.28	-0.06	0.278	0.719	Unaltered group
RAF1_PS338		0.02	0.04	0.12	0.17	-0.03	0.281	0.719	Unaltered group
PRKCD_PS664		0	-0.03	0.17	0.23	0.04	0.284	0.719	Altered group
COL6A1	21q22.3	0.02	0.09	0.38	0.47	-0.08	0.285	0.719	Unaltered group
PDK1	2q31.1	-0.01	0.03	0.17	0.2	-0.04	0.288	0.719	Unaltered group
MRE11	11q21	-0.01	0.02	0.15	0.18	-0.03	0.291	0.719	Unaltered group
PGR	11q22.1	0.03	0.06	0.18	0.23	-0.04	0.291	0.719	Unaltered group
YAP1_PS127		-0.13	-0.03	0.5	0.55	-0.1	0.301	0.719	Unaltered group
AXL	19q13.2	-0.01	0.03	0.15	0.24	-0.04	0.301	0.719	Unaltered group
NFKB1_PS536		0.16	0.03	0.71	0.58	0.13	0.308	0.719	Altered group
RAD51	15q15.1	-0.07	-0.03	0.23	0.26	-0.04	0.313	0.719	Unaltered group
EZH2	7q36.1	-0.1	-0.04	0.24	0.24	-0.06	0.315	0.719	Unaltered group
RPS6	9p22.1	-0.04	-0.1	0.33	0.44	0.06	0.316	0.719	Altered group
MTOR	1p36.22	0.06	0	0.36	0.36	0.07	0.318	0.719	Altered group
FN1	2q35	-0.13	0	0.7	0.74	-0.13	0.318	0.719	Unaltered group
ETS1	11q24.3	0	0.04	0.21	0.23	-0.04	0.319	0.719	Unaltered group
INPP4B	4q31.21	0	0.07	0.37	0.48	-0.07	0.32	0.719	Unaltered group
ERBB3	12q13.2	-0.08	0	0.41	0.46	-0.08	0.322	0.719	Unaltered group
BAD_PS112		0.05	0.01	0.24	0.26	0.04	0.329	0.727	Altered group
TSC1	9q34	-0.03	-0.13	0.52	0.53	0.09	0.341	0.746	Altered group
ERBB2	17q12	0.11	0.03	0.43	0.58	0.08	0.344	0.746	Altered group
SETD2	3p21.31	0.18	0.09	0.49	0.41	0.09	0.348	0.747	Altered group
MYC	8q24.21	-0.02	0.03	0.26	0.35	-0.05	0.356	0.752	Unaltered group
SRC_PY527		0.05	-0.05	0.59	0.62	0.1	0.357	0.752	Altered group
ACACA	17q12	0.03	-0.07	0.65	0.66	0.11	0.386	0.776	Altered group
CASP7	10q25.3	-0.05	0.05	0.62	0.78	-0.1	0.391	0.776	Unaltered group
RPTOR	17q25.3	0.1	0.05	0.33	0.34	0.05	0.392	0.776	Altered group
ERBB2_PY1248		0.12	0.07	0.28	0.41	0.05	0.393	0.776	Altered group
YWHAZ	8q22.3	-0.08	-0.01	0.45	0.54	-0.07	0.394	0.776	Unaltered group
SRC_PY416		0.11	0.02	0.54	0.58	0.09	0.397	0.776	Altered group
KRT5	12q13.13	0.17	0.05	0.62	0.47	0.13	0.398	0.776	Altered group
VHL	3p25.3	0.11	-0.09	1.27	1.34	0.2	0.398	0.776	Altered group
EIF4E	4q23	-0.05	-0.01	0.27	0.23	-0.04	0.399	0.776	Unaltered group
WWTR1	3q25.1	0.01	0.05	0.25	0.22	-0.04	0.408	0.776	Unaltered group
DIABLO	12q24.31	-0.04	0.02	0.37	0.39	-0.06	0.409	0.776	Unaltered group
ANXA1	9q21.13	0.14	0.04	0.66	0.61	0.1	0.419	0.776	Altered group
PEA15	1q23.2	0.01	0.05	0.25	0.38	-0.04	0.42	0.776	Unaltered group
AKT1_PS473		0.2	0.08	0.76	0.85	0.12	0.421	0.776	Altered group
AKT2_PS473		0.2	0.08	0.76	0.85	0.12	0.421	0.776	Altered group
AKT3_PS473		0.2	0.08	0.76	0.85	0.12	0.421	0.776	Altered group
SMAD4	18q21.2	0.01	0.04	0.16	0.16	-0.02	0.429	0.78	Unaltered group
PRKAA1	5p13.1	0.07	0.1	0.19	0.26	-0.03	0.43	0.78	Unaltered group
NF2	22q12.2	0.07	0.03	0.3	0.34	0.04	0.434	0.782	Altered group
TSC2	16p13.3	-0.08	-0.15	0.44	0.5	0.07	0.44	0.786	Altered group
SRSF1	17q22	0.01	0.03	0.18	0.18	-0.02	0.462	0.819	Unaltered group
AR	Xq12	0.04	0	0.29	0.21	0.04	0.472	0.828	Altered group
NAPSA	19q13.33	-0.02	0	0.11	0.15	-0.02	0.474	0.828	Unaltered group
PCNA	20p12.3	-0.07	-0.02	0.4	0.32	-0.05	0.485	0.839	Unaltered group
BAP1	3p21.1	-0.01	-0.05	0.31	0.4	0.04	0.491	0.839	Altered group
MAP2K1_PS217_S221		0.04	0.02	0.2	0.24	0.03	0.493	0.839	Altered group
AKT1S1_PT246		0.03	0	0.25	0.27	0.03	0.495	0.839	Altered group
FASN	17q25.3	0.21	0.11	0.75	0.67	0.1	0.499	0.839	Altered group
PEA15_PS116		-0.01	0.03	0.36	0.42	-0.04	0.516	0.845	Unaltered group
XRCC1	19q13.31	-0.01	-0.04	0.26	0.25	0.03	0.519	0.845	Altered group
EEF2	19p13.3	0.05	0.02	0.27	0.3	0.03	0.521	0.845	Altered group
CDKN2A	9p21.3	0.11	0.17	0.39	0.51	-0.06	0.531	0.845	Unaltered group
PECAM1	17q23.3	0.06	0.03	0.24	0.27	0.03	0.534	0.845	Altered group
AKT1	14q32.33	-0.06	-0.14	0.64	0.63	0.07	0.534	0.845	Altered group
AKT2	19q13.2	-0.06	-0.14	0.64	0.63	0.07	0.534	0.845	Altered group
AKT3	1q43-q44	-0.06	-0.14	0.64	0.63	0.07	0.534	0.845	Altered group
GAB2	11q14.1	0.08	0.01	0.61	0.61	0.07	0.539	0.845	Altered group
PRKCA_PS657		-0.03	0.01	0.32	0.32	-0.04	0.551	0.845	Unaltered group
CASP9	1p36.21	-0.03	-0.01	0.12	0.17	-0.02	0.551	0.845	Unaltered group
CCND1	11q13.3	-0.02	0.01	0.27	0.27	-0.03	0.555	0.845	Unaltered group
RICTOR_PT1135		0.03	0.05	0.19	0.2	-0.02	0.556	0.845	Unaltered group
EIF4EBP1	8p11.23	0.05	0.12	0.63	0.61	-0.07	0.561	0.845	Unaltered group
CHEK2_PT68		0.04	0.02	0.19	0.19	0.02	0.564	0.845	Altered group
RPS6_PS240_S244		0.04	-0.05	0.84	0.8	0.09	0.57	0.845	Altered group
CDH2	18q12.1	-0.01	0.01	0.23	0.22	-0.02	0.58	0.845	Unaltered group
NOTCH1	9q34.3	0.01	0.03	0.24	0.24	-0.02	0.584	0.845	Unaltered group
MTOR_PS2448		-0.01	-0.03	0.26	0.29	0.03	0.585	0.845	Altered group
CCNE1	19q12	0.11	0.07	0.4	0.43	0.04	0.587	0.845	Altered group
RPS6KA1	1p36.11	0.08	0.05	0.27	0.27	0.03	0.589	0.845	Altered group
BCL2L11	2q13	0.07	0.03	0.38	0.44	0.04	0.598	0.845	Altered group
MYH11	16p13.11	-0.31	-0.16	1.48	1.47	-0.15	0.599	0.845	Unaltered group
PARP1	1q42.12	-0.03	0	0.18	0.21	-0.02	0.599	0.845	Unaltered group
CD274	9p24.1	0.1	0.19	0.63	1	-0.09	0.602	0.845	Unaltered group
RAB11A	15q22.31	0.06	0.07	0.16	0.22	-0.02	0.607	0.845	Unaltered group
RAB11B	19p13.2	0.06	0.07	0.16	0.22	-0.02	0.607	0.845	Unaltered group
YBX1_PS102		0.01	0.03	0.17	0.24	-0.02	0.607	0.845	Unaltered group
EIF4EBP1_PS65		0.03	0.01	0.22	0.26	0.02	0.611	0.845	Altered group
FOXM1	12p13.33	0	0.03	0.4	0.48	-0.04	0.614	0.845	Unaltered group
MAPK1	22q11.22	-0.01	-0.05	0.45	0.48	0.04	0.621	0.845	Altered group
CHEK1	11q24.2	0.04	0.01	0.32	0.31	0.03	0.625	0.845	Altered group
CAV1	7q31.2	0.07	0.16	1.03	0.99	-0.09	0.626	0.845	Unaltered group
XBP1	22q12.1	0.05	0.02	0.35	0.33	0.03	0.627	0.845	Altered group
KIT	4q12	0.19	0.12	0.81	0.67	0.07	0.628	0.845	Altered group
CCNE2	8q22.1	0.01	-0.01	0.25	0.19	0.02	0.634	0.847	Altered group
MAPK14_PT180_Y182		0.02	-0.03	0.63	0.56	0.05	0.644	0.857	Altered group
DVL3	3q27.1	0.01	-0.01	0.29	0.3	0.03	0.651	0.861	Altered group
TSC2_PT1462		0.06	0.04	0.28	0.32	0.02	0.665	0.874	Altered group
TUBA1B	12q13.12	-0.01	-0.09	1.04	0.95	0.08	0.676	0.882	Altered group
PRKCA	17q24.2	-0.02	0	0.28	0.33	-0.02	0.678	0.882	Unaltered group
CHGA	14q32.12	0	0.02	0.19	0.28	-0.02	0.691	0.889	Unaltered group
G6PD	Xq28	0.15	0.1	0.73	0.71	0.05	0.692	0.889	Altered group
MAP2K1	15q22.31	0.05	0.03	0.27	0.31	0.02	0.699	0.891	Altered group
BID	22q11.21	0.05	0.06	0.14	0.18	-0.01	0.702	0.891	Unaltered group
RICTOR	5p13.1	0.02	0.08	0.84	0.82	-0.06	0.705	0.891	Unaltered group
BECN1	17q21.31	0	-0.01	0.21	0.22	0.01	0.713	0.897	Altered group
EIF4EBP1_PT70		0.03	0.05	0.34	0.33	-0.02	0.722	0.897	Unaltered group
RET_PY905		0.01	-0.01	0.22	0.29	0.02	0.731	0.897	Altered group
CLDN7	17p13.1	0.17	0.12	0.71	0.74	0.05	0.733	0.897	Altered group
NDRG1_PT346		0.09	0	1.39	1.4	0.09	0.739	0.897	Altered group
YBX1	1p34.2	-0.01	0.01	0.38	0.43	-0.02	0.74	0.897	Unaltered group
CHEK2	22q12.1	0.03	0	0.42	0.43	0.03	0.741	0.897	Altered group
GAPDH	12p13.31	0.17	0.11	1.05	1.07	0.06	0.744	0.897	Altered group
RPS6KB1_PT389		-0.02	-0.01	0.21	0.27	-0.01	0.747	0.897	Unaltered group
SYK	9q22.2	0	-0.02	0.43	0.59	0.03	0.75	0.897	Altered group
EGFR_PY1068		0.14	0.11	0.41	0.71	0.03	0.751	0.897	Altered group
BIRC2	11q22.2	0.05	0.04	0.15	0.19	0.01	0.758	0.898	Altered group
CCNB1	5q13.2	0.03	-0.01	0.64	0.71	0.04	0.759	0.898	Altered group
PDK1_PS241		0.03	0.04	0.2	0.23	-0.01	0.763	0.898	Unaltered group
HSPA1A	6p21.33	0.06	0.11	0.81	0.74	-0.04	0.774	0.905	Unaltered group
CDKN1B_PT157		-0.01	0	0.16	0.13	-0.01	0.777	0.905	Unaltered group
STMN1	1p36.11	-0.01	0.01	0.23	0.24	-0.01	0.788	0.906	Unaltered group
SYP	Xp11.23	0.08	0.12	0.62	0.79	-0.04	0.789	0.906	Unaltered group
SMAD3	15q22.33	0.06	0.06	0.13	0.16	0.01	0.793	0.906	Altered group
PTEN	10q23.31	-0.02	0	0.43	0.43	-0.02	0.802	0.906	Unaltered group
RPS6_PS235_S236		0.03	0	0.63	0.65	0.03	0.802	0.906	Altered group
ARID1A	1p36.11	0.01	0.02	0.28	0.24	-0.02	0.808	0.906	Unaltered group
ITGA2	5q11.2	0.03	0.04	0.45	0.51	-0.02	0.816	0.906	Unaltered group
AKT1_PT308		0.16	0.14	0.6	0.69	0.03	0.821	0.906	Altered group
AKT2_PT308		0.16	0.14	0.6	0.69	0.03	0.821	0.906	Altered group
AKT3_PT308		0.16	0.14	0.6	0.69	0.03	0.821	0.906	Altered group
MACC1	7p21.1	-0.05	-0.03	0.4	0.42	-0.02	0.828	0.906	Unaltered group
KEAP1	19p13.2	0.22	0.18	0.78	0.93	0.04	0.83	0.906	Altered group
ESR1	6q25.1-q25.2	0.06	0.05	0.33	0.31	0.01	0.831	0.906	Altered group
CDKN1B	12p13.1	0.03	0.04	0.24	0.24	-0.01	0.833	0.906	Unaltered group
PDCD4	10q25.2	0	-0.02	0.6	0.65	0.02	0.846	0.912	Altered group
EIF4EBP1_PT37_T46		-0.02	-0.05	0.71	0.85	0.03	0.847	0.912	Altered group
CASP3	4q35.1	0.01	-0.01	0.25	0.27	0.01	0.85	0.912	Altered group
BCL2L1	20q11.21	0.01	0.02	0.22	0.24	-0.01	0.858	0.915	Unaltered group
STAT3_PY705		0.01	0	0.37	0.34	0.01	0.861	0.915	Altered group
NFE2L2	2q31.2	0.05	0.04	0.17	0.2	0.01	0.877	0.929	Altered group
ASNS	7q21.3	0.07	0.05	0.71	0.69	0.02	0.889	0.934	Altered group
NKX2-1	14q13.3	0.08	0.11	1.06	1.27	-0.03	0.89	0.934	Unaltered group
RPS6KA1_PT359_S363		0	-0.01	0.17	0.21	0	0.905	0.945	Altered group
CTNNA1	5q31.2	0.02	0.01	0.16	0.15	0.01	0.909	0.945	Altered group
EEF2K	16p12.2	-0.11	-0.1	0.46	0.54	-0.01	0.916	0.948	Unaltered group
LCN2	9q34.11	0.04	0.07	1.16	1.27	-0.03	0.925	0.949	Unaltered group
BCL2	18q21.33	0.08	0.08	0.5	0.57	0.01	0.925	0.949	Altered group
JUN_PS73		-0.01	0	0.24	0.28	0	0.932	0.952	Unaltered group
PRDX1	1p34.1	0.02	0.03	0.41	0.43	0	0.956	0.972	Unaltered group
MAPK8_PT183		0.01	0.02	0.14	0.18	0	0.97	0.981	Unaltered group
LCK	1p35.2	0.02	0.02	0.39	0.38	0	0.973	0.981	Altered group
RAD50	5q31.1	0	0	0.21	0.21	0	0.978	0.983	Altered group
CDKN1B_PT198		0.02	0.02	0.2	0.23	0	0.991	0.991	Altered group
